# Supplementary material for: A self-regulating shuttle for autonomous seek and destroy of microplastics from wastewater
Source: Nat Commun. 2025 Jul 21;16:6707. doi: 10.1038/s41467-025-61899-4 (PMC12279941; doi:10.1038/s41467-025-61899-4)
Supplement: Supplementary file 6 — Source Data File [file 41467_2025_61899_MOESM6_ESM.xlsx]

## Sheet: Figure_1
IR before and after Microplastic uptake
Before Uptake				After Uptake
cm-1	intensity	normalized		cm-1	intensity	normalized
4498.01	1.01531	0.99701		3996.5	1.03481	0.80981
4496.08	1.0154	0.99773		3994.57	1.0348	0.80976
4494.15	1.01527	0.99668		3992.64	1.03482	0.80986
4492.23	1.01507	0.99506		3990.71	1.03497	0.81058
4490.3	1.01478	0.99272		3988.78	1.03496	0.81053
4488.37	1.0145	0.99045		3986.85	1.03489	0.8102
4486.44	1.01455	0.99085		3984.92	1.03479	0.80971
4484.51	1.01474	0.99239		3983	1.0346	0.8088
4482.58	1.01471	0.99215		3981.07	1.0345	0.80832
4480.65	1.01467	0.99183		3979.14	1.03454	0.80851
4478.72	1.01456	0.99094		3977.21	1.03451	0.80836
4476.79	1.01432	0.98899		3975.28	1.0344	0.80783
4474.87	1.01454	0.99077		3973.35	1.03428	0.80725
4472.94	1.01526	0.9966		3971.42	1.03429	0.8073
4471.01	1.01568	1		3969.49	1.03448	0.80822
4469.08	1.01553	0.99879		3967.57	1.03453	0.80846
4467.15	1.0153	0.99692		3965.64	1.03423	0.80701
4465.22	1.01533	0.99717		3963.71	1.03399	0.80586
4463.29	1.01539	0.99765		3961.78	1.03416	0.80668
4461.36	1.01526	0.9966		3959.85	1.03442	0.80793
4459.44	1.01502	0.99466		3957.92	1.0345	0.80832
4457.51	1.01459	0.99118		3955.99	1.03467	0.80914
4455.58	1.01422	0.98818		3954.06	1.03498	0.81063
4453.65	1.01418	0.98786		3952.13	1.03511	0.81126
4451.72	1.01431	0.98891		3950.21	1.03487	0.8101
4449.79	1.01453	0.99069		3948.28	1.03443	0.80798
4447.86	1.01471	0.99215		3946.35	1.03414	0.80658
4445.93	1.01467	0.99183		3944.42	1.03404	0.8061
4444	1.01467	0.99183		3942.49	1.03402	0.806
4442.08	1.01486	0.99336		3940.56	1.03423	0.80701
4440.15	1.01486	0.99336		3938.63	1.03456	0.80861
4438.22	1.01454	0.99077		3936.7	1.03469	0.80923
4436.29	1.01425	0.98843		3934.78	1.0346	0.8088
4434.36	1.01422	0.98818		3932.85	1.03439	0.80779
4432.43	1.01421	0.9881		3930.92	1.0341	0.80639
4430.5	1.01409	0.98713		3928.99	1.03384	0.80513
4428.57	1.01405	0.98681		3927.06	1.03386	0.80523
4426.65	1.01427	0.98859		3925.13	1.03405	0.80615
4424.72	1.01473	0.99231		3923.2	1.03412	0.80648
4422.79	1.0151	0.99531		3921.27	1.03411	0.80643
4420.86	1.015	0.9945		3919.35	1.03409	0.80634
4418.93	1.01468	0.99191		3917.42	1.03405	0.80615
4417	1.01472	0.99223		3915.49	1.03401	0.80595
4415.07	1.01507	0.99506		3913.56	1.03401	0.80595
4413.14	1.01524	0.99644		3911.63	1.034	0.8059
4411.21	1.0152	0.99612		3909.7	1.03392	0.80552
4409.29	1.01496	0.99417		3907.77	1.03383	0.80508
4407.36	1.01443	0.98988		3905.84	1.03354	0.80369
4405.43	1.014	0.9864		3903.91	1.03289	0.80055
4403.5	1.01394	0.98592		3901.99	1.03263	0.7993
4401.57	1.01398	0.98624		3900.06	1.03299	0.80103
4399.64	1.014	0.9864		3898.13	1.03326	0.80233
4397.71	1.01407	0.98697		3896.2	1.03337	0.80287
4395.78	1.01416	0.9877		3894.27	1.03357	0.80383
4393.86	1.01409	0.98713		3892.34	1.03371	0.80451
4391.93	1.01382	0.98495		3890.41	1.0336	0.80397
4390	1.01351	0.98244		3888.48	1.0334	0.80301
4388.07	1.01343	0.98179		3886.56	1.03323	0.80219
4386.14	1.01362	0.98333		3884.63	1.03317	0.8019
4384.21	1.01384	0.98511		3882.7	1.03313	0.80171
4382.28	1.01393	0.98584		3880.77	1.033	0.80108
4380.35	1.01391	0.98567		3878.84	1.03305	0.80132
4378.42	1.01389	0.98551		3876.91	1.03325	0.80229
4376.5	1.01399	0.98632		3874.98	1.0332	0.80205
4374.57	1.01426	0.98851		3873.05	1.03299	0.80103
4372.64	1.01444	0.98996		3871.12	1.03296	0.80089
4370.71	1.01432	0.98899		3869.2	1.033	0.80108
4368.78	1.01411	0.98729		3867.27	1.03302	0.80118
4366.85	1.01391	0.98567		3865.34	1.03297	0.80094
4364.92	1.0138	0.98478		3863.41	1.03301	0.80113
4362.99	1.01392	0.98576		3861.48	1.03319	0.802
4361.07	1.01406	0.98689		3859.55	1.03325	0.80229
4359.14	1.01399	0.98632		3857.62	1.0332	0.80205
4357.21	1.01392	0.98576		3855.69	1.03301	0.80113
4355.28	1.014	0.9864		3853.77	1.03235	0.79795
4353.35	1.01403	0.98665		3851.84	1.03226	0.79751
4351.42	1.01396	0.98608		3849.91	1.03298	0.80098
4349.49	1.01404	0.98673		3847.98	1.03355	0.80373
4347.56	1.01431	0.98891		3846.05	1.03366	0.80426
4345.63	1.0145	0.99045		3844.12	1.03337	0.80287
4343.71	1.01445	0.99005		3842.19	1.03309	0.80151
4341.78	1.01428	0.98867		3840.26	1.03303	0.80123
4339.85	1.01412	0.98737		3838.33	1.03259	0.7991
4337.92	1.01407	0.98697		3836.41	1.03198	0.79616
4335.99	1.01413	0.98746		3834.48	1.03218	0.79713
4334.06	1.01427	0.98859		3832.55	1.03276	0.79992
4332.13	1.01434	0.98916		3830.62	1.03305	0.80132
4330.2	1.0141	0.98721		3828.69	1.03309	0.80151
4328.28	1.01392	0.98576		3826.76	1.03312	0.80166
4326.35	1.01418	0.98786		3824.83	1.03304	0.80127
4324.42	1.0145	0.99045		3822.9	1.03266	0.79944
4322.49	1.01446	0.99013		3820.98	1.03221	0.79727
4320.56	1.01415	0.98762		3819.05	1.03227	0.79756
4318.63	1.01384	0.98511		3817.12	1.0324	0.79819
4316.7	1.01368	0.98381		3815.19	1.03228	0.79761
4314.77	1.01366	0.98365		3813.26	1.0323	0.7977
4312.84	1.01368	0.98381		3811.33	1.03254	0.79886
4310.92	1.01368	0.98381		3809.4	1.03262	0.79925
4308.99	1.01374	0.9843		3807.47	1.03237	0.79804
4307.06	1.01379	0.9847		3805.55	1.03224	0.79741
4305.13	1.01365	0.98357		3803.62	1.03247	0.79852
4303.2	1.01357	0.98292		3801.69	1.03271	0.79968
4301.27	1.01378	0.98462		3799.76	1.03281	0.80016
4299.34	1.01387	0.98535		3797.83	1.03257	0.79901
4297.41	1.01372	0.98414		3795.9	1.0321	0.79674
4295.49	1.0138	0.98478		3793.97	1.03191	0.79582
4293.56	1.01395	0.986		3792.04	1.03196	0.79606
4291.63	1.01374	0.9843		3790.11	1.03197	0.79611
4289.7	1.01352	0.98252		3788.19	1.032	0.79626
4287.77	1.01374	0.9843		3786.26	1.03213	0.79688
4285.84	1.01412	0.98737		3784.33	1.0323	0.7977
4283.91	1.0143	0.98883		3782.4	1.03246	0.79848
4281.98	1.01436	0.98932		3780.47	1.03254	0.79886
4280.05	1.01433	0.98907		3778.54	1.03252	0.79877
4278.13	1.01421	0.9881		3776.61	1.03242	0.79828
4276.2	1.01409	0.98713		3774.68	1.03234	0.7979
4274.27	1.01394	0.98592		3772.76	1.0324	0.79819
4272.34	1.01385	0.98519		3770.83	1.03243	0.79833
4270.41	1.01366	0.98365		3768.9	1.03214	0.79693
4268.48	1.01337	0.9813		3766.97	1.03181	0.79534
4266.55	1.01343	0.98179		3765.04	1.03184	0.79549
4264.62	1.0138	0.98478		3763.11	1.03201	0.79631
4262.7	1.01403	0.98665		3761.18	1.03195	0.79602
4260.77	1.0139	0.98559		3759.25	1.03171	0.79486
4258.84	1.01354	0.98268		3757.32	1.03168	0.79471
4256.91	1.01322	0.98009		3755.4	1.03189	0.79573
4254.98	1.01324	0.98025		3753.47	1.03223	0.79737
4253.05	1.01358	0.983		3751.54	1.0325	0.79867
4251.12	1.01391	0.98567		3749.61	1.0325	0.79867
4249.19	1.01397	0.98616		3747.68	1.03255	0.79891
4247.26	1.01383	0.98503		3745.75	1.03238	0.79809
4245.34	1.01374	0.9843		3743.82	1.03164	0.79452
4243.41	1.01386	0.98527		3741.89	1.03121	0.79245
4241.48	1.01405	0.98681		3739.97	1.03107	0.79177
4239.55	1.014	0.9864		3738.04	1.03076	0.79028
4237.62	1.01375	0.98438		3736.11	1.03053	0.78917
4235.69	1.01369	0.98389		3734.18	1.03072	0.79008
4233.76	1.01388	0.98543		3732.25	1.03105	0.79167
4231.83	1.014	0.9864		3730.32	1.03141	0.79341
4229.91	1.01397	0.98616		3728.39	1.03162	0.79442
4227.98	1.01388	0.98543		3726.46	1.03139	0.79331
4226.05	1.01383	0.98503		3724.54	1.03109	0.79187
4224.12	1.01396	0.98608		3722.61	1.03138	0.79327
4222.19	1.01411	0.98729		3720.68	1.03189	0.79573
4220.26	1.01402	0.98657		3718.75	1.03197	0.79611
4218.33	1.01391	0.98567		3716.82	1.03167	0.79467
4216.4	1.01394	0.98592		3714.89	1.03132	0.79298
4214.47	1.01387	0.98535		3712.96	1.03102	0.79153
4212.55	1.01375	0.98438		3711.03	1.03093	0.7911
4210.62	1.0137	0.98398		3709.1	1.03146	0.79365
4208.69	1.01375	0.98438		3707.18	1.03198	0.79616
4206.76	1.01389	0.98551		3705.25	1.03199	0.79621
4204.83	1.01386	0.98527		3703.32	1.03169	0.79476
4202.9	1.01369	0.98389		3701.39	1.03147	0.7937
4200.97	1.01363	0.98341		3699.46	1.03156	0.79413
4199.04	1.01365	0.98357		3697.53	1.0318	0.79529
4197.12	1.01358	0.983		3695.6	1.03185	0.79553
4195.19	1.0135	0.98236		3693.67	1.03162	0.79442
4193.26	1.01362	0.98333		3691.75	1.03141	0.79341
4191.33	1.01363	0.98341		3689.82	1.03142	0.79346
4189.4	1.01336	0.98122		3687.89	1.03163	0.79447
4187.47	1.01337	0.9813		3685.96	1.03177	0.79515
4185.54	1.0137	0.98398		3684.03	1.03185	0.79553
4183.61	1.01371	0.98406		3682.1	1.03199	0.79621
4181.68	1.01357	0.98292		3680.17	1.03217	0.79708
4179.76	1.01361	0.98325		3678.24	1.03245	0.79843
4177.83	1.01357	0.98292		3676.31	1.03272	0.79973
4175.9	1.01344	0.98187		3674.39	1.0328	0.80012
4173.97	1.01347	0.98211		3672.46	1.03294	0.80079
4172.04	1.01364	0.98349		3670.53	1.03316	0.80185
4170.11	1.01377	0.98454		3668.6	1.03347	0.80335
4168.18	1.0138	0.98478		3666.67	1.03396	0.80571
4166.25	1.01378	0.98462		3664.74	1.0344	0.80783
4164.33	1.01376	0.98446		3662.81	1.03452	0.80841
4162.4	1.0138	0.98478		3660.88	1.03454	0.80851
4160.47	1.01374	0.9843		3658.96	1.03483	0.80991
4158.54	1.01347	0.98211		3657.03	1.03525	0.81193
4156.61	1.01318	0.97977		3655.1	1.0354	0.81266
4154.68	1.01296	0.97799		3653.17	1.03532	0.81227
4152.75	1.01289	0.97742		3651.24	1.03544	0.81285
4150.82	1.0132	0.97993		3649.31	1.03615	0.81627
4148.89	1.0137	0.98398		3647.38	1.03699	0.82033
4146.97	1.01376	0.98446		3645.45	1.03762	0.82336
4145.04	1.0133	0.98074		3643.52	1.03809	0.82563
4143.11	1.01297	0.97807		3641.6	1.03834	0.82684
4141.18	1.01304	0.97863		3639.67	1.0386	0.82809
4139.25	1.01312	0.97928		3637.74	1.0391	0.8305
4137.32	1.01312	0.97928		3635.81	1.03949	0.83238
4135.39	1.0133	0.98074		3633.88	1.03954	0.83263
4133.46	1.0136	0.98317		3631.95	1.0395	0.83243
4131.54	1.01374	0.9843		3630.02	1.03969	0.83335
4129.61	1.01371	0.98406		3628.09	1.04034	0.83648
4127.68	1.01365	0.98357		3626.17	1.04094	0.83938
4125.75	1.01363	0.98341		3624.24	1.04123	0.84078
4123.82	1.01355	0.98276		3622.31	1.04131	0.84116
4121.89	1.01331	0.98082		3620.38	1.04135	0.84136
4119.96	1.0132	0.97993		3618.45	1.04185	0.84377
4118.03	1.01331	0.98082		3616.52	1.04261	0.84743
4116.1	1.01332	0.9809		3614.59	1.04322	0.85038
4114.18	1.01329	0.98066		3612.66	1.04374	0.85288
4112.25	1.0137	0.98398		3610.74	1.04393	0.8538
4110.32	1.01433	0.98907		3608.81	1.04365	0.85245
4108.39	1.01433	0.98907		3606.88	1.04338	0.85115
4106.46	1.01363	0.98341		3604.95	1.04348	0.85163
4104.53	1.01297	0.97807		3603.02	1.0438	0.85317
4102.6	1.01275	0.97629		3601.09	1.04412	0.85472
4100.67	1.01268	0.97572		3599.16	1.04431	0.85563
4098.75	1.01267	0.97564		3597.23	1.04458	0.85694
4096.82	1.01284	0.97702		3595.3	1.04517	0.85978
4094.89	1.01313	0.97936		3593.38	1.04575	0.86258
4092.96	1.0133	0.98074		3591.45	1.04577	0.86268
4091.03	1.01325	0.98033		3589.52	1.04545	0.86113
4089.1	1.0131	0.97912		3587.59	1.04567	0.86219
4087.17	1.01297	0.97807		3585.66	1.04635	0.86547
4085.24	1.01291	0.97758		3583.73	1.04657	0.86653
4083.31	1.01302	0.97847		3581.8	1.04651	0.86625
4081.39	1.01337	0.9813		3579.87	1.04661	0.86673
4079.46	1.01361	0.98325		3577.95	1.04682	0.86774
4077.53	1.01343	0.98179		3576.02	1.047	0.86861
4075.6	1.01306	0.9788		3574.09	1.04718	0.86948
4073.67	1.01278	0.97653		3572.16	1.04731	0.8701
4071.74	1.01266	0.97556		3570.23	1.04733	0.8702
4069.81	1.01267	0.97564		3568.3	1.04758	0.87141
4067.88	1.01273	0.97612		3566.37	1.04836	0.87517
4065.96	1.01283	0.97693		3564.44	1.04866	0.87662
4064.03	1.01299	0.97823		3562.51	1.04835	0.87512
4062.1	1.01312	0.97928		3560.59	1.04824	0.87459
4060.17	1.01313	0.97936		3558.66	1.04846	0.87565
4058.24	1.01313	0.97936		3556.73	1.04869	0.87676
4056.31	1.01324	0.98025		3554.8	1.04888	0.87768
4054.38	1.0134	0.98155		3552.87	1.04912	0.87883
4052.45	1.01338	0.98139		3550.94	1.0494	0.88019
4050.52	1.01305	0.97871		3549.01	1.04964	0.88134
4048.6	1.01282	0.97685		3547.08	1.04979	0.88207
4046.67	1.01301	0.97839		3545.16	1.0499	0.8826
4044.74	1.01321	0.98001		3543.23	1.05014	0.88375
4042.81	1.01318	0.97977		3541.3	1.05051	0.88554
4040.88	1.01314	0.97944		3539.37	1.05077	0.88679
4038.95	1.01315	0.97952		3537.44	1.05085	0.88718
4037.02	1.01317	0.97969		3535.51	1.05086	0.88723
4035.09	1.01322	0.98009		3533.58	1.05082	0.88703
4033.17	1.01327	0.9805		3531.65	1.05079	0.88689
4031.24	1.0133	0.98074		3529.73	1.05084	0.88713
4029.31	1.01325	0.98033		3527.8	1.05106	0.88819
4027.38	1.01305	0.97871		3525.87	1.0515	0.89031
4025.45	1.01287	0.97726		3523.94	1.05198	0.89263
4023.52	1.01286	0.97718		3522.01	1.05227	0.89403
4021.59	1.01297	0.97807		3520.08	1.05236	0.89446
4019.66	1.01308	0.97896		3518.15	1.05237	0.89451
4017.74	1.01308	0.97896		3516.22	1.05241	0.8947
4015.81	1.01306	0.9788		3514.29	1.05251	0.89519
4013.88	1.0131	0.97912		3512.37	1.0527	0.8961
4011.95	1.01319	0.97985		3510.44	1.05302	0.89765
4010.02	1.01322	0.98009		3508.51	1.05347	0.89982
4008.09	1.01311	0.9792		3506.58	1.05377	0.90126
4006.16	1.01294	0.97782		3504.65	1.05383	0.90155
4004.23	1.01286	0.97718		3502.72	1.05406	0.90266
4002.3	1.01289	0.97742		3500.79	1.05439	0.90425
4000.38	1.013	0.97831		3498.86	1.05437	0.90416
3998.45	1.01307	0.97888		3496.94	1.05422	0.90343
3996.52	1.01283	0.97693		3495.01	1.05433	0.90396
3994.59	1.01265	0.97548		3493.08	1.05485	0.90647
3992.66	1.01278	0.97653		3491.15	1.05541	0.90917
3990.73	1.01287	0.97726		3489.22	1.05566	0.91038
3988.8	1.01282	0.97685		3487.29	1.05574	0.91077
3986.87	1.01267	0.97564		3485.36	1.05579	0.91101
3984.95	1.01255	0.97467		3483.43	1.056	0.91202
3983.02	1.01269	0.9758		3481.5	1.05659	0.91487
3981.09	1.01311	0.9792		3479.58	1.05714	0.91752
3979.16	1.01342	0.98171		3477.65	1.05733	0.91844
3977.23	1.01325	0.98033		3475.72	1.05742	0.91887
3975.3	1.01302	0.97847		3473.79	1.05756	0.91954
3973.37	1.01311	0.9792		3471.86	1.05762	0.91983
3971.44	1.01316	0.97961		3469.93	1.05768	0.92012
3969.51	1.01297	0.97807		3468	1.05798	0.92157
3967.59	1.01283	0.97693		3466.07	1.05843	0.92374
3965.66	1.01274	0.97621		3464.15	1.05868	0.92495
3963.73	1.01247	0.97402		3462.22	1.0587	0.92504
3961.8	1.01244	0.97378		3460.29	1.05887	0.92586
3959.87	1.01286	0.97718		3458.36	1.05935	0.92818
3957.94	1.01319	0.97985		3456.43	1.05981	0.9304
3956.01	1.01348	0.98219		3454.5	1.06005	0.93156
3954.08	1.01391	0.98567		3452.57	1.06016	0.93209
3952.16	1.014	0.9864		3450.64	1.06017	0.93213
3950.23	1.01351	0.98244		3448.72	1.06012	0.93189
3948.3	1.01322	0.98009		3446.79	1.06018	0.93218
3946.37	1.01339	0.98147		3444.86	1.06022	0.93238
3944.44	1.01289	0.97742		3442.93	1.0602	0.93228
3942.51	1.0122	0.97184		3441	1.06027	0.93262
3940.58	1.01253	0.97451		3439.07	1.06033	0.93291
3938.65	1.01319	0.97985		3437.14	1.06037	0.9331
3936.72	1.01357	0.98292		3435.21	1.06051	0.93377
3934.8	1.01323	0.98017		3433.28	1.06069	0.93464
3932.87	1.01239	0.97337		3431.36	1.06076	0.93498
3930.94	1.01245	0.97386		3429.43	1.06091	0.9357
3929.01	1.01336	0.98122		3427.5	1.06133	0.93773
3927.08	1.01343	0.98179		3425.57	1.06173	0.93966
3925.15	1.01277	0.97645		3423.64	1.06186	0.94029
3923.22	1.01293	0.97774		3421.71	1.06198	0.94086
3921.29	1.01328	0.98058		3419.78	1.06222	0.94202
3919.37	1.01292	0.97766		3417.85	1.06254	0.94357
3917.44	1.01273	0.97612		3415.93	1.06291	0.94535
3915.51	1.01327	0.9805		3414	1.06324	0.94694
3913.58	1.01357	0.98292		3412.07	1.06347	0.94805
3911.65	1.01331	0.98082		3410.14	1.06359	0.94863
3909.72	1.01353	0.9826		3408.21	1.06356	0.94849
3907.79	1.01373	0.98422		3406.28	1.06352	0.94829
3905.86	1.01294	0.97782		3404.35	1.06359	0.94863
3903.93	1.01228	0.97248		3402.42	1.0638	0.94964
3902.01	1.01238	0.97329		3400.49	1.06408	0.95099
3900.08	1.01215	0.97143		3398.57	1.06443	0.95268
3898.15	1.0129	0.9775		3396.64	1.06477	0.95432
3896.22	1.01436	0.98932		3394.71	1.06499	0.95538
3894.29	1.01388	0.98543		3392.78	1.0652	0.9564
3892.36	1.01215	0.97143		3390.85	1.06545	0.9576
3890.43	1.0128	0.97669		3388.92	1.06552	0.95794
3888.5	1.01413	0.98746		3386.99	1.06549	0.95779
3886.58	1.0131	0.97912		3385.06	1.06555	0.95808
3884.65	1.01294	0.97782		3383.14	1.06559	0.95828
3882.72	1.01323	0.98017		3381.21	1.06558	0.95823
3880.79	1.01214	0.97135		3379.28	1.06569	0.95876
3878.86	1.01314	0.97944		3377.35	1.06596	0.96006
3876.93	1.01452	0.99061		3375.42	1.06624	0.96141
3875	1.01372	0.98414		3373.49	1.06637	0.96204
3873.07	1.01284	0.97702		3371.56	1.06646	0.96247
3871.14	1.01186	0.96908		3369.63	1.06663	0.96329
3869.22	1.01249	0.97418		3367.7	1.06673	0.96378
3867.29	1.01422	0.98818		3365.78	1.06673	0.96378
3865.36	1.01309	0.97904		3363.85	1.0668	0.96411
3863.43	1.01175	0.96819		3361.92	1.06677	0.96397
3861.5	1.01276	0.97637		3359.99	1.0665	0.96267
3859.57	1.01458	0.9911		3358.06	1.06628	0.96161
3857.64	1.015	0.9945		3356.13	1.06634	0.96189
3855.71	1.01172	0.96795		3354.2	1.06647	0.96252
3853.79	1.00779	0.93614		3352.27	1.06652	0.96276
3851.86	1.00994	0.95354		3350.35	1.06652	0.96276
3849.93	1.01386	0.98527		3348.42	1.06639	0.96214
3848	1.01475	0.99247		3346.49	1.06613	0.96088
3846.07	1.01376	0.98446		3344.56	1.06581	0.95934
3844.14	1.01299	0.97823		3342.63	1.06558	0.95823
3842.21	1.01324	0.98025		3340.7	1.06563	0.95847
3840.28	1.01291	0.97758		3338.77	1.06585	0.95953
3838.35	1.01215	0.97143		3336.84	1.06594	0.95997
3836.43	1.01291	0.97758		3334.92	1.06576	0.9591
3834.5	1.01362	0.98333		3332.99	1.06539	0.95731
3832.57	1.01299	0.97823		3331.06	1.06496	0.95524
3830.64	1.0128	0.97669		3329.13	1.06458	0.95341
3828.71	1.01315	0.97952		3327.2	1.06435	0.9523
3826.78	1.01383	0.98503		3325.27	1.06424	0.95177
3824.85	1.01494	0.99401		3323.34	1.06423	0.95172
3822.92	1.01362	0.98333		3321.41	1.0643	0.95205
3821	1.01223	0.97208		3319.48	1.06429	0.95201
3819.07	1.01365	0.98357		3317.56	1.06408	0.95099
3817.14	1.0126	0.97507		3315.63	1.06375	0.9494
3815.21	1.0113	0.96455		3313.7	1.06351	0.94824
3813.28	1.01291	0.97758		3311.77	1.06343	0.94786
3811.35	1.01385	0.98519		3309.84	1.0635	0.9482
3809.42	1.01265	0.97548		3307.91	1.06359	0.94863
3807.49	1.01159	0.9669		3305.98	1.06361	0.94873
3805.56	1.01338	0.98139		3304.05	1.06357	0.94853
3803.64	1.01369	0.98389		3302.13	1.06358	0.94858
3801.71	1.01163	0.96722		3300.2	1.06364	0.94887
3799.78	1.01259	0.97499		3298.27	1.06367	0.94902
3797.85	1.0133	0.98074		3296.34	1.06361	0.94873
3795.92	1.01228	0.97248		3294.41	1.06354	0.94839
3793.99	1.01216	0.97151		3292.48	1.06344	0.94791
3792.06	1.01233	0.97289		3290.55	1.06324	0.94694
3790.13	1.01243	0.9737		3288.62	1.06302	0.94588
3788.21	1.01247	0.97402		3286.69	1.06302	0.94588
3786.28	1.01206	0.9707		3284.77	1.06326	0.94704
3784.35	1.01215	0.97143		3282.84	1.06366	0.94897
3782.42	1.01255	0.97467		3280.91	1.0641	0.95109
3780.49	1.01173	0.96803		3278.98	1.06429	0.95201
3778.56	1.01139	0.96528		3277.05	1.06407	0.95095
3776.63	1.01244	0.97378		3275.12	1.06378	0.94955
3774.7	1.01318	0.97977		3273.19	1.06377	0.9495
3772.77	1.01279	0.97661		3271.26	1.06412	0.95119
3770.85	1.0117	0.96779		3269.34	1.06459	0.95345
3768.92	1.01175	0.96819		3267.41	1.06496	0.95524
3766.99	1.01218	0.97167		3265.48	1.06535	0.95712
3765.06	1.01242	0.97362		3263.55	1.06575	0.95905
3763.13	1.01313	0.97936		3261.62	1.06591	0.95982
3761.2	1.0124	0.97345		3259.69	1.06594	0.95997
3759.27	1.01132	0.96471		3257.76	1.06613	0.96088
3757.34	1.0124	0.97345		3255.83	1.06643	0.96233
3755.42	1.01394	0.98592		3253.91	1.06664	0.96334
3753.49	1.01282	0.97685		3251.98	1.06679	0.96407
3751.56	1.01045	0.95767		3250.05	1.06701	0.96513
3749.63	1.01152	0.96633		3248.12	1.0673	0.96653
3747.7	1.01376	0.98446		3246.19	1.06761	0.96802
3745.77	1.01167	0.96755		3244.26	1.0679	0.96942
3743.84	1.01052	0.95824		3242.33	1.06825	0.97111
3741.91	1.01394	0.98592		3240.4	1.06872	0.97337
3739.98	1.01537	0.99749		3238.47	1.06913	0.97535
3738.06	1.01309	0.97904		3236.55	1.06937	0.97651
3736.13	1.0102	0.95565		3234.62	1.06955	0.97738
3734.2	1.00975	0.95201		3232.69	1.06985	0.97883
3732.27	1.01124	0.96407		3230.76	1.07018	0.98042
3730.34	1.013	0.97831		3228.83	1.07032	0.98109
3728.41	1.01301	0.97839		3226.9	1.07043	0.98162
3726.48	1.0116	0.96698		3224.97	1.07075	0.98317
3724.55	1.01092	0.96148		3223.04	1.0712	0.98534
3722.63	1.01082	0.96067		3221.12	1.0716	0.98727
3720.7	1.01126	0.96423		3219.19	1.07188	0.98862
3718.77	1.01238	0.97329		3217.26	1.07207	0.98953
3716.84	1.0136	0.98317		3215.33	1.07226	0.99045
3714.91	1.01338	0.98139		3213.4	1.07238	0.99103
3712.98	1.01116	0.96342		3211.47	1.07231	0.99069
3711.05	1.00998	0.95387		3209.54	1.07229	0.99059
3709.12	1.01155	0.96657		3207.61	1.07256	0.9919
3707.19	1.01342	0.98171		3205.68	1.07283	0.9932
3705.27	1.01349	0.98228		3203.76	1.07286	0.99334
3703.34	1.01174	0.96811		3201.83	1.07287	0.99339
3701.41	1.01074	0.96002		3199.9	1.07303	0.99416
3699.48	1.01174	0.96811		3197.97	1.07319	0.99494
3697.55	1.01265	0.97548		3196.04	1.07324	0.99518
3695.62	1.01324	0.98025		3194.11	1.07332	0.99556
3693.69	1.01356	0.98284		3192.18	1.07351	0.99648
3691.76	1.01214	0.97135		3190.25	1.07355	0.99667
3689.84	1.00988	0.95306		3188.33	1.07328	0.99537
3687.91	1.01007	0.9546		3186.4	1.07302	0.99412
3685.98	1.01213	0.97127		3184.47	1.07301	0.99407
3684.05	1.01278	0.97653		3182.54	1.07299	0.99397
3682.12	1.01236	0.97313		3180.61	1.07285	0.9933
3680.19	1.01236	0.97313		3178.68	1.07276	0.99286
3678.26	1.01136	0.96504		3176.75	1.07284	0.99325
3676.33	1.00883	0.94456		3174.82	1.0731	0.9945
3674.4	1.00992	0.95338		3172.89	1.07341	0.996
3672.48	1.01162	0.96714		3170.97	1.07359	0.99686
3670.55	1.00923	0.9478		3169.04	1.07359	0.99686
3668.62	1.00897	0.94569		3167.11	1.07346	0.99624
3666.69	1.01114	0.96326		3165.18	1.07331	0.99551
3664.76	1.01144	0.96568		3163.25	1.07334	0.99566
3662.83	1.0107	0.9597		3161.32	1.07357	0.99677
3660.9	1.01056	0.95856		3159.39	1.07381	0.99793
3658.97	1.01016	0.95533		3157.46	1.07396	0.99865
3657.05	1.00948	0.94982		3155.54	1.07391	0.99841
3655.12	1.01107	0.96269		3153.61	1.07365	0.99715
3653.19	1.01247	0.97402		3151.68	1.07345	0.99619
3651.26	1.00983	0.95265		3149.75	1.0734	0.99595
3649.33	1.00705	0.93016		3147.82	1.07337	0.9958
3647.4	1.00802	0.93801		3145.89	1.07326	0.99527
3645.47	1.01019	0.95557		3143.96	1.07319	0.99494
3643.54	1.0106	0.95889		3142.03	1.07317	0.99484
3641.61	1.00975	0.95201		3140.11	1.07311	0.99455
3639.69	1.00913	0.94699		3138.18	1.07299	0.99397
3637.76	1.00879	0.94424		3136.25	1.07292	0.99363
3635.83	1.00862	0.94286		3134.32	1.07288	0.99344
3633.9	1.00907	0.9465		3132.39	1.07285	0.9933
3631.97	1.00893	0.94537		3130.46	1.07285	0.9933
3630.04	1.00629	0.924		3128.53	1.07283	0.9932
3628.11	1.0056	0.91842		3126.6	1.0727	0.99257
3626.18	1.00862	0.94286		3124.67	1.07249	0.99156
3624.26	1.01012	0.955		3122.75	1.07227	0.9905
3622.33	1.00885	0.94472		3120.82	1.07191	0.98876
3620.4	1.00672	0.92748		3118.89	1.07138	0.9862
3618.47	1.00666	0.927		3116.96	1.071	0.98437
3616.54	1.00821	0.93954		3115.03	1.0707	0.98292
3614.61	1.00818	0.9393		3113.1	1.07017	0.98037
3612.68	1.00752	0.93396		3111.17	1.0695	0.97714
3610.75	1.00718	0.93121		3109.24	1.0688	0.97376
3608.82	1.00619	0.9232		3107.32	1.06803	0.97005
3606.9	1.00615	0.92287		3105.39	1.06731	0.96657
3604.97	1.00711	0.93064		3103.46	1.06686	0.9644
3603.04	1.00697	0.92951		3101.53	1.06664	0.96334
3601.11	1.00606	0.92214		3099.6	1.06649	0.96262
3599.18	1.00585	0.92044		3097.67	1.06631	0.96175
3597.25	1.00573	0.91947		3095.74	1.06595	0.96001
3595.32	1.00533	0.91624		3093.81	1.06526	0.95669
3593.39	1.00582	0.9202		3091.88	1.06403	0.95075
3591.47	1.00646	0.92538		3089.96	1.06231	0.94246
3589.54	1.00513	0.91462		3088.03	1.06033	0.93291
3587.61	1.00344	0.90094		3086.1	1.05837	0.92345
3585.68	1.00427	0.90766		3084.17	1.05689	0.91631
3583.75	1.00568	0.91907		3082.24	1.05639	0.9139
3581.82	1.00564	0.91874		3080.31	1.05683	0.91602
3579.89	1.00489	0.91267		3078.38	1.0576	0.91974
3577.96	1.00417	0.90685		3076.45	1.05819	0.92258
3576.03	1.00369	0.90296		3074.53	1.05836	0.9234
3574.11	1.00389	0.90458		3072.6	1.05797	0.92152
3572.18	1.00458	0.91017		3070.67	1.05709	0.91728
3570.25	1.00427	0.90766		3068.74	1.05585	0.9113
3568.32	1.00263	0.89438		3066.81	1.05422	0.90343
3566.39	1.00212	0.89026		3064.88	1.05231	0.89422
3564.46	1.00321	0.89908		3062.95	1.05052	0.88559
3562.53	1.00351	0.90151		3061.02	1.04929	0.87965
3560.6	1.00294	0.89689		3059.1	1.04904	0.87845
3558.68	1.00276	0.89544		3057.17	1.05011	0.88361
3556.75	1.00289	0.89649		3055.24	1.05206	0.89302
3554.82	1.00259	0.89406		3053.31	1.05396	0.90218
3552.89	1.00208	0.88993		3051.38	1.05538	0.90903
3550.96	1.00213	0.89034		3049.45	1.05636	0.91376
3549.03	1.00196	0.88896		3047.52	1.05691	0.91641
3547.1	1.00091	0.88046		3045.59	1.05695	0.9166
3545.17	1.00025	0.87512		3043.66	1.05657	0.91477
3543.24	1.00051	0.87723		3041.74	1.05588	0.91144
3541.32	1.00078	0.87941		3039.81	1.05487	0.90657
3539.39	1.00055	0.87755		3037.88	1.05332	0.89909
3537.46	1.0001	0.87391		3035.95	1.0509	0.88742
3535.53	1.00013	0.87415		3034.02	1.04743	0.87068
3533.6	1.00053	0.87739		3032.09	1.04309	0.84975
3531.67	1.00054	0.87747		3030.16	1.03852	0.82771
3529.74	1.00011	0.87399		3028.23	1.03465	0.80904
3527.81	0.9997	0.87067		3026.31	1.03271	0.79968
3525.89	0.99924	0.86695		3024.38	1.03371	0.80451
3523.96	0.99863	0.86201		3022.45	1.03724	0.82153
3522.03	0.99848	0.8608		3020.52	1.04191	0.84406
3520.1	0.99864	0.86209		3018.59	1.04643	0.86586
3518.17	0.99859	0.86169		3016.66	1.05006	0.88337
3516.24	0.99847	0.86072		3014.73	1.05254	0.89533
3514.31	0.99834	0.85966		3012.8	1.05406	0.90266
3512.38	0.99799	0.85683		3010.87	1.05487	0.90657
3510.45	0.99755	0.85327		3008.95	1.05495	0.90696
3508.53	0.99771	0.85456		3007.02	1.05437	0.90416
3506.6	0.99802	0.85707		3005.09	1.05353	0.90011
3504.67	0.99752	0.85303		3003.16	1.05278	0.89649
3502.74	0.99717	0.85019		3001.23	1.0523	0.89417
3500.81	0.99758	0.85351		2999.3	1.05219	0.89364
3498.88	0.99764	0.854		2997.37	1.05233	0.89432
3496.95	0.99721	0.85052		2995.44	1.05243	0.8948
3495.02	0.99695	0.84841		2993.52	1.05227	0.89403
3493.1	0.99679	0.84712		2991.59	1.05174	0.89147
3491.17	0.99645	0.84437		2989.66	1.05088	0.88732
3489.24	0.99611	0.84162		2987.73	1.04985	0.88236
3487.31	0.99613	0.84178		2985.8	1.0486	0.87633
3485.38	0.99626	0.84283		2983.87	1.04707	0.86895
3483.45	0.99583	0.83935		2981.94	1.04547	0.86123
3481.52	0.99541	0.83595		2980.01	1.04396	0.85395
3479.59	0.99568	0.83814		2978.09	1.04256	0.84719
3477.67	0.99582	0.83927		2976.16	1.04129	0.84107
3475.74	0.99545	0.83627		2974.23	1.04026	0.8361
3473.81	0.99509	0.83336		2972.3	1.03956	0.83272
3471.88	0.99487	0.83158		2970.37	1.03934	0.83166
3469.95	0.99468	0.83004		2968.44	1.03963	0.83306
3468.02	0.99467	0.82996		2966.51	1.04025	0.83605
3466.09	0.99484	0.83134		2964.58	1.04099	0.83962
3464.16	0.99471	0.83028		2962.65	1.0416	0.84256
3462.23	0.99426	0.82664		2960.73	1.04194	0.8442
3460.31	0.99404	0.82486		2958.8	1.0421	0.84497
3458.38	0.994	0.82454		2956.87	1.04218	0.84536
3456.45	0.9938	0.82292		2954.94	1.04201	0.84454
3454.52	0.99353	0.82073		2953.01	1.04139	0.84155
3452.59	0.99342	0.81984		2951.08	1.04035	0.83653
3450.66	0.99346	0.82017		2949.15	1.03896	0.82983
3448.73	0.99315	0.81766		2947.22	1.03732	0.82192
3446.8	0.99286	0.81531		2945.3	1.03551	0.81319
3444.88	0.9929	0.81564		2943.37	1.03352	0.80359
3442.95	0.99234	0.8111		2941.44	1.03131	0.79293
3441.02	0.99147	0.80406		2939.51	1.02899	0.78174
3439.09	0.99106	0.80074		2937.58	1.02656	0.77002
3437.16	0.9911	0.80107		2935.65	1.02392	0.75728
3435.23	0.9912	0.80188		2933.72	1.02119	0.74412
3433.3	0.99096	0.79994		2931.79	1.01864	0.73182
3431.37	0.99063	0.79726		2929.86	1.01645	0.72125
3429.44	0.99073	0.79807		2927.94	1.01447	0.7117
3427.52	0.99119	0.8018		2926.01	1.0127	0.70316
3425.59	0.99155	0.80471		2924.08	1.01151	0.69742
3423.66	0.99148	0.80414		2922.15	1.01098	0.69487
3421.73	0.99098	0.8001		2920.22	1.01091	0.69453
3419.8	0.99062	0.79718		2918.29	1.0112	0.69593
3417.87	0.99064	0.79735		2916.36	1.01179	0.69877
3415.94	0.99067	0.79759		2914.43	1.0128	0.70365
3414.01	0.99066	0.79751		2912.51	1.01439	0.71132
3412.09	0.99067	0.79759		2910.58	1.01644	0.7212
3410.16	0.99068	0.79767		2908.65	1.0186	0.73162
3408.23	0.99068	0.79767		2906.72	1.02062	0.74137
3406.3	0.99053	0.79646		2904.79	1.02252	0.75053
3404.37	0.99023	0.79403		2902.86	1.02443	0.75974
3402.44	0.99008	0.79281		2900.93	1.02631	0.76881
3400.51	0.99015	0.79338		2899	1.02812	0.77754
3398.58	0.99013	0.79322		2897.07	1.02987	0.78598
3396.65	0.99016	0.79346		2895.15	1.03148	0.79375
3394.73	0.99021	0.79387		2893.22	1.03277	0.79997
3392.8	0.99011	0.79306		2891.29	1.03371	0.80451
3390.87	0.99016	0.79346		2889.36	1.03439	0.80779
3388.94	0.99015	0.79338		2887.43	1.03486	0.81005
3387.01	0.98966	0.78941		2885.5	1.03516	0.8115
3385.08	0.98901	0.78415		2883.57	1.0353	0.81217
3383.15	0.9888	0.78245		2881.64	1.03532	0.81227
3381.22	0.98885	0.78286		2879.72	1.0354	0.81266
3379.3	0.98872	0.78181		2877.79	1.03566	0.81391
3377.37	0.98852	0.78019		2875.86	1.03598	0.81545
3375.44	0.98843	0.77946		2873.93	1.03632	0.81709
3373.51	0.98833	0.77865		2872	1.03667	0.81878
3371.58	0.98819	0.77752		2870.07	1.03707	0.82071
3369.65	0.98812	0.77695		2868.14	1.0375	0.82279
3367.72	0.988	0.77598		2866.21	1.03781	0.82428
3365.79	0.98771	0.77363		2864.29	1.03784	0.82443
3363.86	0.98727	0.77007		2862.36	1.03759	0.82322
3361.94	0.98688	0.76691		2860.43	1.03705	0.82062
3360.01	0.98677	0.76602		2858.5	1.03631	0.81705
3358.08	0.98668	0.7653		2856.57	1.03545	0.8129
3356.15	0.98635	0.76263		2854.64	1.03447	0.80817
3354.22	0.98617	0.76117		2852.71	1.03364	0.80417
3352.29	0.98623	0.76165		2850.78	1.03318	0.80195
3350.36	0.9861	0.7606		2848.85	1.03301	0.80113
3348.43	0.98568	0.7572		2846.93	1.0331	0.80156
3346.51	0.98517	0.75308		2845	1.03373	0.8046
3344.58	0.98471	0.74935		2843.07	1.03503	0.81087
3342.65	0.9844	0.74684		2841.14	1.03672	0.81902
3340.72	0.98438	0.74668		2839.21	1.03844	0.82732
3338.79	0.98434	0.74636		2837.28	1.03997	0.8347
3336.86	0.98402	0.74377		2835.35	1.04115	0.84039
3334.93	0.9836	0.74037		2833.42	1.04204	0.84468
3333	0.98328	0.73778		2831.5	1.04267	0.84772
3331.07	0.98307	0.73608		2829.57	1.04298	0.84922
3329.15	0.98285	0.7343		2827.64	1.04311	0.84985
3327.22	0.98246	0.73114		2825.71	1.0432	0.85028
3325.29	0.98184	0.72612		2823.78	1.04328	0.85067
3323.36	0.98142	0.72273		2821.85	1.04333	0.85091
3321.43	0.98155	0.72378		2819.92	1.04328	0.85067
3319.5	0.98187	0.72637		2817.99	1.04313	0.84994
3317.57	0.9818	0.7258		2816.06	1.04304	0.84951
3315.64	0.98142	0.72273		2814.14	1.04309	0.84975
3313.72	0.9812	0.72095		2812.21	1.04311	0.84985
3311.79	0.98111	0.72022		2810.28	1.04307	0.84965
3309.86	0.98078	0.71755		2808.35	1.04304	0.84951
3307.93	0.98041	0.71455		2806.42	1.04308	0.8497
3306	0.98017	0.71261		2804.49	1.04314	0.84999
3304.07	0.97992	0.71059		2802.56	1.04314	0.84999
3302.14	0.97979	0.70953		2800.63	1.04301	0.84936
3300.21	0.97985	0.71002		2798.71	1.04278	0.84825
3298.28	0.98001	0.71131		2796.78	1.04258	0.84729
3296.36	0.98009	0.71196		2794.85	1.04257	0.84724
3294.43	0.97996	0.71091		2792.92	1.04267	0.84772
3292.5	0.97979	0.70953		2790.99	1.04267	0.84772
3290.57	0.97982	0.70978		2789.06	1.04252	0.847
3288.64	0.97985	0.71002		2787.13	1.04227	0.84579
3286.71	0.97967	0.70856		2785.2	1.04201	0.84454
3284.78	0.97943	0.70662		2783.28	1.04192	0.84411
3282.85	0.97942	0.70654		2781.35	1.04198	0.8444
3280.93	0.97969	0.70872		2779.42	1.04193	0.84415
3279	0.98005	0.71164		2777.49	1.04169	0.843
3277.07	0.9803	0.71366		2775.56	1.0415	0.84208
3275.14	0.98038	0.71431		2773.63	1.04151	0.84213
3273.21	0.98044	0.71479		2771.7	1.04163	0.84271
3271.28	0.98061	0.71617		2769.77	1.04169	0.843
3269.35	0.98074	0.71722		2767.84	1.04166	0.84285
3267.42	0.98078	0.71755		2765.92	1.0415	0.84208
3265.49	0.98088	0.71836		2763.99	1.04129	0.84107
3263.57	0.98103	0.71957		2762.06	1.04116	0.84044
3261.64	0.98125	0.72135		2760.13	1.04115	0.84039
3259.71	0.98169	0.72491		2758.2	1.04108	0.84005
3257.78	0.98216	0.72871		2756.27	1.04092	0.83928
3255.85	0.98239	0.73058		2754.34	1.0407	0.83822
3253.92	0.98249	0.73139		2752.41	1.04053	0.8374
3251.99	0.98264	0.7326		2750.49	1.04051	0.8373
3250.06	0.98284	0.73422		2748.56	1.04052	0.83735
3248.14	0.98316	0.73681		2746.63	1.04044	0.83697
3246.21	0.98353	0.7398		2744.7	1.04033	0.83644
3244.28	0.98395	0.7432		2742.77	1.04025	0.83605
3242.35	0.98436	0.74652		2740.84	1.04009	0.83528
3240.42	0.98461	0.74854		2738.91	1.03982	0.83398
3238.49	0.9849	0.75089		2736.98	1.03959	0.83287
3236.56	0.98539	0.75486		2735.05	1.03948	0.83234
3234.63	0.98588	0.75882		2733.13	1.03937	0.83181
3232.7	0.98613	0.76084		2731.2	1.03921	0.83103
3230.78	0.98618	0.76125		2729.27	1.03903	0.83017
3228.85	0.98609	0.76052		2727.34	1.03888	0.82944
3226.92	0.98611	0.76068		2725.41	1.03877	0.82891
3224.99	0.98645	0.76343		2723.48	1.03864	0.82828
3223.06	0.98692	0.76724		2721.55	1.03844	0.82732
3221.13	0.98727	0.77007		2719.62	1.03823	0.82631
3219.2	0.9875	0.77193		2717.7	1.038	0.8252
3217.27	0.98775	0.77396		2715.77	1.03782	0.82433
3215.35	0.98799	0.7759		2713.84	1.03774	0.82394
3213.42	0.98811	0.77687		2711.91	1.03766	0.82356
3211.49	0.98801	0.77606		2709.98	1.03747	0.82264
3209.56	0.98788	0.77501		2708.05	1.03729	0.82177
3207.63	0.98809	0.77671		2706.12	1.03721	0.82139
3205.7	0.98845	0.77962		2704.19	1.03723	0.82148
3203.77	0.98873	0.78189		2702.26	1.03721	0.82139
3201.84	0.98898	0.78391		2700.34	1.0371	0.82086
3199.91	0.98917	0.78545		2698.41	1.03696	0.82018
3197.99	0.9893	0.7865		2696.48	1.0368	0.81941
3196.06	0.9894	0.78731		2694.55	1.03658	0.81835
3194.13	0.98943	0.78755		2692.62	1.03642	0.81758
3192.2	0.9895	0.78812		2690.69	1.03636	0.81729
3190.27	0.98966	0.78941		2688.76	1.03629	0.81695
3188.34	0.98987	0.79111		2686.83	1.03619	0.81647
3186.41	0.99012	0.79314		2684.91	1.03611	0.81608
3184.48	0.9904	0.7954		2682.98	1.03594	0.81526
3182.56	0.99067	0.79759		2681.05	1.03565	0.81386
3180.63	0.99085	0.79904		2679.12	1.03546	0.81295
3178.7	0.99091	0.79953		2677.19	1.03538	0.81256
3176.77	0.99096	0.79994		2675.26	1.03525	0.81193
3174.84	0.99108	0.80091		2673.33	1.03502	0.81082
3172.91	0.99132	0.80285		2671.4	1.0349	0.81025
3170.98	0.99169	0.80584		2669.48	1.0349	0.81025
3169.05	0.992	0.80835		2667.55	1.03487	0.8101
3167.12	0.99225	0.81038		2665.62	1.03479	0.80971
3165.2	0.99238	0.81143		2663.69	1.03474	0.80947
3163.27	0.99227	0.81054		2661.76	1.03466	0.80909
3161.34	0.99221	0.81005		2659.83	1.03451	0.80836
3159.41	0.99259	0.81313		2657.9	1.03441	0.80788
3157.48	0.99313	0.8175		2655.97	1.03436	0.80764
3155.55	0.99335	0.81928		2654.04	1.03422	0.80697
3153.62	0.99332	0.81904		2652.12	1.03397	0.80576
3151.69	0.99334	0.8192		2650.19	1.03377	0.80479
3149.77	0.9935	0.82049		2648.26	1.03359	0.80393
3147.84	0.99375	0.82252		2646.33	1.03342	0.80311
3145.91	0.99411	0.82543		2644.4	1.03336	0.80282
3143.98	0.99448	0.82842		2642.47	1.03334	0.80272
3142.05	0.99469	0.83012		2640.54	1.03322	0.80214
3140.12	0.99475	0.83061		2638.61	1.03308	0.80147
3138.19	0.99478	0.83085		2636.69	1.03294	0.80079
3136.26	0.99478	0.83085		2634.76	1.03269	0.79959
3134.33	0.9947	0.8302		2632.83	1.03247	0.79852
3132.41	0.99469	0.83012		2630.9	1.03247	0.79852
3130.48	0.99484	0.83134		2628.97	1.03257	0.79901
3128.55	0.99495	0.83223		2627.04	1.03261	0.7992
3126.62	0.99497	0.83239		2625.11	1.0326	0.79915
3124.69	0.99495	0.83223		2623.18	1.03267	0.79949
3122.76	0.99498	0.83247		2621.25	1.03273	0.79978
3120.83	0.9951	0.83344		2619.33	1.03258	0.79905
3118.9	0.9951	0.83344		2617.4	1.03225	0.79746
3116.98	0.99503	0.83287		2615.47	1.03191	0.79582
3115.05	0.99511	0.83352		2613.54	1.03168	0.79471
3113.12	0.9952	0.83425		2611.61	1.03146	0.79365
3111.19	0.99517	0.83401		2609.68	1.03125	0.79264
3109.26	0.99504	0.83296		2607.75	1.03125	0.79264
3107.33	0.99491	0.8319		2605.82	1.03138	0.79327
3105.4	0.99493	0.83207		2603.9	1.03135	0.79312
3103.47	0.99498	0.83247		2601.97	1.03119	0.79235
3101.54	0.99481	0.83109		2600.04	1.0311	0.79192
3099.62	0.99464	0.82972		2598.11	1.03103	0.79158
3097.69	0.99459	0.82931		2596.18	1.03094	0.79114
3095.76	0.99452	0.82875		2594.25	1.03092	0.79105
3093.83	0.99443	0.82802		2592.32	1.03093	0.7911
3091.9	0.99425	0.82656		2590.39	1.03085	0.79071
3089.97	0.99404	0.82486		2588.47	1.0308	0.79047
3088.04	0.99395	0.82413		2586.54	1.03089	0.7909
3086.11	0.99392	0.82389		2584.61	1.03093	0.7911
3084.19	0.99378	0.82276		2582.68	1.03079	0.79042
3082.26	0.99352	0.82065		2580.75	1.03064	0.7897
3080.33	0.99335	0.81928		2578.82	1.03064	0.7897
3078.4	0.99334	0.8192		2576.89	1.03065	0.78975
3076.47	0.99341	0.81976		2574.96	1.03057	0.78936
3074.54	0.99346	0.82017		2573.03	1.03052	0.78912
3072.61	0.99339	0.8196		2571.11	1.03066	0.78979
3070.68	0.9932	0.81806		2569.18	1.03083	0.79061
3068.75	0.99304	0.81677		2567.25	1.03079	0.79042
3066.83	0.99308	0.81709		2565.32	1.0306	0.7895
3064.9	0.99316	0.81774		2563.39	1.0304	0.78854
3062.97	0.99318	0.8179		2561.46	1.03019	0.78753
3061.04	0.99327	0.81863		2559.53	1.03008	0.787
3059.11	0.99346	0.82017		2557.6	1.03016	0.78738
3057.18	0.99363	0.82154		2555.68	1.0303	0.78806
3055.25	0.99375	0.82252		2553.75	1.0304	0.78854
3053.32	0.99383	0.82316		2551.82	1.03034	0.78825
3051.4	0.99384	0.82324		2549.89	1.03015	0.78733
3049.47	0.99387	0.82349		2547.96	1.03005	0.78685
3047.54	0.99405	0.82494		2546.03	1.03023	0.78772
3045.61	0.99442	0.82794		2544.1	1.03048	0.78893
3043.68	0.99482	0.83118		2542.17	1.0305	0.78902
3041.75	0.99508	0.83328		2540.24	1.03033	0.7882
3039.82	0.99519	0.83417		2538.32	1.03016	0.78738
3037.89	0.99529	0.83498		2536.39	1.02995	0.78637
3035.96	0.99548	0.83652		2534.46	1.02984	0.78584
3034.04	0.99564	0.83781		2532.53	1.02999	0.78656
3032.11	0.99567	0.83805		2530.6	1.03026	0.78786
3030.18	0.99571	0.83838		2528.67	1.03038	0.78844
3028.25	0.99581	0.83919		2526.74	1.03034	0.78825
3026.32	0.99586	0.83959		2524.81	1.03024	0.78777
3024.39	0.99591	0.84		2522.89	1.03009	0.78704
3022.46	0.99608	0.84137		2520.96	1.02994	0.78632
3020.53	0.99633	0.8434		2519.03	1.02993	0.78627
3018.61	0.99657	0.84534		2517.1	1.03005	0.78685
3016.68	0.99668	0.84623		2515.17	1.03017	0.78743
3014.75	0.99665	0.84599		2513.24	1.03026	0.78786
3012.82	0.99655	0.84518		2511.31	1.03033	0.7882
3010.89	0.99644	0.84429		2509.38	1.03028	0.78796
3008.96	0.99626	0.84283		2507.45	1.0301	0.78709
3007.03	0.99579	0.83903		2505.53	1.03001	0.78666
3005.1	0.99498	0.83247		2503.6	1.03011	0.78714
3003.17	0.99416	0.82583		2501.67	1.03023	0.78772
3001.25	0.99357	0.82106		2499.74	1.03023	0.78772
2999.32	0.99319	0.81798		2497.81	1.03026	0.78786
2997.39	0.99278	0.81466		2495.88	1.03041	0.78859
2995.46	0.99216	0.80965		2493.95	1.03058	0.78941
2993.53	0.99125	0.80228		2492.02	1.03069	0.78994
2991.6	0.99002	0.79233		2490.1	1.03074	0.79018
2989.67	0.98855	0.78043		2488.17	1.03074	0.79018
2987.74	0.98697	0.76764		2486.24	1.0307	0.78999
2985.82	0.98536	0.75461		2484.31	1.0307	0.78999
2983.89	0.98374	0.7415		2482.38	1.03075	0.79023
2981.96	0.98203	0.72766		2480.45	1.03072	0.79008
2980.03	0.98034	0.71399		2478.52	1.03059	0.78946
2978.1	0.97892	0.70249		2476.59	1.03048	0.78893
2976.17	0.97769	0.69254		2474.67	1.03051	0.78907
2974.24	0.97664	0.68404		2472.74	1.03073	0.79013
2972.31	0.97601	0.67894		2470.81	1.03097	0.79129
2970.38	0.97587	0.67781		2468.88	1.03107	0.79177
2968.46	0.97626	0.68096		2466.95	1.03111	0.79196
2966.53	0.97711	0.68784		2465.02	1.0312	0.7924
2964.6	0.97826	0.69715		2463.09	1.03134	0.79307
2962.67	0.97955	0.70759		2461.16	1.0314	0.79336
2960.74	0.98074	0.71722		2459.23	1.03123	0.79254
2958.81	0.98172	0.72515		2457.31	1.03101	0.79148
2956.88	0.98262	0.73244		2455.38	1.03093	0.7911
2954.95	0.98339	0.73867		2453.45	1.03104	0.79163
2953.03	0.9838	0.74199		2451.52	1.03128	0.79278
2951.1	0.98387	0.74255		2449.59	1.03146	0.79365
2949.17	0.98374	0.7415		2447.66	1.03155	0.79409
2947.24	0.98349	0.73948		2445.73	1.03159	0.79428
2945.31	0.98314	0.73665		2443.8	1.03159	0.79428
2943.38	0.98263	0.73252		2441.88	1.03157	0.79418
2941.45	0.98201	0.7275		2439.95	1.03145	0.7936
2939.52	0.98139	0.72248		2438.02	1.03129	0.79283
2937.6	0.98083	0.71795		2436.09	1.0313	0.79288
2935.67	0.98037	0.71423		2434.16	1.03147	0.7937
2933.74	0.98009	0.71196		2432.23	1.03157	0.79418
2931.81	0.98008	0.71188		2430.3	1.03155	0.79409
2929.88	0.98037	0.71423		2428.37	1.03157	0.79418
2927.95	0.98078	0.71755		2426.44	1.03167	0.79467
2926.02	0.98125	0.72135		2424.52	1.03175	0.79505
2924.09	0.98177	0.72556		2422.59	1.0318	0.79529
2922.16	0.98225	0.72944		2420.66	1.03185	0.79553
2920.24	0.98263	0.73252		2418.73	1.03181	0.79534
2918.31	0.98304	0.73584		2416.8	1.03154	0.79404
2916.38	0.98364	0.74069		2414.87	1.03129	0.79283
2914.45	0.98445	0.74725		2412.94	1.03139	0.79331
2912.52	0.98527	0.75388		2411.01	1.03161	0.79438
2910.59	0.98603	0.76004		2409.09	1.03156	0.79413
2908.66	0.98673	0.7657		2407.16	1.03138	0.79327
2906.73	0.98737	0.77088		2405.23	1.03133	0.79303
2904.81	0.98791	0.77525		2403.3	1.03141	0.79341
2902.88	0.98844	0.77954		2401.37	1.03157	0.79418
2900.95	0.98903	0.78432		2399.44	1.03174	0.795
2899.02	0.98958	0.78877		2397.51	1.03172	0.79491
2897.09	0.99	0.79217		2395.58	1.03152	0.79394
2895.16	0.99033	0.79484		2393.66	1.03133	0.79303
2893.23	0.99066	0.79751		2391.73	1.03122	0.79249
2891.3	0.99107	0.80083		2389.8	1.03121	0.79245
2889.37	0.99147	0.80406		2387.87	1.03122	0.79249
2887.45	0.9916	0.80511		2385.94	1.03119	0.79235
2885.52	0.9914	0.8035		2384.01	1.03101	0.79148
2883.59	0.99108	0.80091		2382.08	1.03049	0.78897
2881.66	0.99084	0.79896		2380.15	1.02966	0.78497
2879.73	0.99063	0.79726		2378.22	1.0288	0.78082
2877.8	0.9904	0.7954		2376.3	1.02801	0.77701
2875.87	0.99016	0.79346		2374.37	1.02731	0.77363
2873.94	0.99003	0.79241		2372.44	1.02681	0.77122
2872.02	0.99022	0.79395		2370.51	1.02624	0.76847
2870.09	0.99074	0.79815		2368.58	1.02532	0.76404
2868.16	0.9913	0.80269		2366.65	1.02457	0.76042
2866.23	0.99183	0.80698		2364.72	1.02459	0.76052
2864.3	0.99243	0.81183		2362.79	1.02486	0.76182
2862.37	0.99309	0.81717		2360.87	1.02491	0.76206
2860.44	0.99371	0.82219		2358.94	1.02488	0.76191
2858.51	0.99418	0.826		2357.01	1.0247	0.76105
2856.58	0.99453	0.82883		2355.08	1.02476	0.76134
2854.66	0.99478	0.83085		2353.15	1.02548	0.76481
2852.73	0.99506	0.83312		2351.22	1.0263	0.76876
2850.8	0.99551	0.83676		2349.29	1.02647	0.76958
2848.87	0.9961	0.84153		2347.36	1.02589	0.76679
2846.94	0.99667	0.84615		2345.43	1.02505	0.76273
2845.01	0.99706	0.8493		2343.51	1.02459	0.76052
2843.08	0.99732	0.85141		2341.58	1.02448	0.75998
2841.15	0.99753	0.85311		2339.65	1.02459	0.76052
2839.23	0.99767	0.85424		2337.72	1.0247	0.76105
2837.3	0.99783	0.85554		2335.79	1.02452	0.76018
2835.37	0.99804	0.85724		2333.86	1.02442	0.7597
2833.44	0.99817	0.85829		2331.93	1.0247	0.76105
2831.51	0.99824	0.85885		2330	1.02515	0.76322
2829.58	0.99838	0.85999		2328.08	1.02566	0.76568
2827.65	0.99856	0.86144		2326.15	1.0261	0.7678
2825.72	0.99861	0.86185		2324.22	1.02632	0.76886
2823.79	0.99859	0.86169		2322.29	1.02639	0.7692
2821.87	0.99867	0.86233		2320.36	1.02661	0.77026
2819.94	0.99884	0.86371		2318.43	1.02703	0.77228
2818.01	0.99908	0.86565		2316.5	1.02739	0.77402
2816.08	0.99931	0.86751		2314.57	1.02756	0.77484
2814.15	0.99941	0.86832		2312.65	1.02755	0.77479
2812.22	0.99937	0.868		2310.72	1.02735	0.77383
2810.29	0.99935	0.86784		2308.79	1.02727	0.77344
2808.36	0.99939	0.86816		2306.86	1.02773	0.77566
2806.44	0.99952	0.86921		2304.93	1.0285	0.77937
2804.51	0.99974	0.87099		2303	1.02896	0.78159
2802.58	0.99989	0.87221		2301.07	1.02902	0.78188
2800.65	0.99993	0.87253		2299.14	1.02915	0.78251
2798.72	1.00008	0.87375		2297.21	1.02942	0.78381
2796.79	1.00031	0.87561		2295.29	1.02944	0.78391
2794.86	1.00041	0.87642		2293.36	1.02919	0.7827
2792.93	1.0004	0.87634		2291.43	1.02908	0.78217
2791	1.00042	0.8765		2289.5	1.0292	0.78275
2789.08	1.0005	0.87714		2287.57	1.02937	0.78357
2787.15	1.00049	0.87706		2285.64	1.02963	0.78483
2785.22	1.00037	0.87609		2283.71	1.02992	0.78622
2783.29	1.0004	0.87634		2281.78	1.03008	0.787
2781.36	1.00065	0.87836		2279.86	1.02997	0.78647
2779.43	1.00079	0.87949		2277.93	1.0297	0.78516
2777.5	1.00076	0.87925		2276	1.02941	0.78376
2775.57	1.00073	0.87901		2274.07	1.0291	0.78227
2773.65	1.0007	0.87876		2272.14	1.02887	0.78116
2771.72	1.00072	0.87893		2270.21	1.0288	0.78082
2769.79	1.00088	0.88022		2268.28	1.02886	0.78111
2767.86	1.00105	0.8816		2266.35	1.02901	0.78183
2765.93	1.00107	0.88176		2264.42	1.02898	0.78169
2764	1.00109	0.88192		2262.5	1.0286	0.77986
2762.07	1.00133	0.88386		2260.57	1.02818	0.77783
2760.14	1.00161	0.88613		2258.64	1.02806	0.77725
2758.21	1.00176	0.88734		2256.71	1.02826	0.77822
2756.29	1.00179	0.88758		2254.78	1.02857	0.77971
2754.36	1.00175	0.88726		2252.85	1.02864	0.78005
2752.43	1.00175	0.88726		2250.92	1.0283	0.77841
2750.5	1.00185	0.88807		2248.99	1.02786	0.77629
2748.57	1.00201	0.88937		2247.07	1.02782	0.77609
2746.64	1.0022	0.8909		2245.14	1.02812	0.77754
2744.71	1.00232	0.89187		2243.21	1.02822	0.77802
2742.78	1.00234	0.89204		2241.28	1.02803	0.77711
2740.86	1.00232	0.89187		2239.35	1.02801	0.77701
2738.93	1.00224	0.89123		2237.42	1.02818	0.77783
2737	1.00209	0.89001		2235.49	1.02818	0.77783
2735.07	1.00197	0.88904		2233.56	1.02805	0.7772
2733.14	1.002	0.88928		2231.63	1.02809	0.7774
2731.21	1.00216	0.89058		2229.71	1.02813	0.77759
2729.28	1.00239	0.89244		2227.78	1.02782	0.77609
2727.35	1.00254	0.89365		2225.85	1.02713	0.77277
2725.42	1.0025	0.89333		2223.92	1.02662	0.77031
2723.5	1.00239	0.89244		2221.99	1.0266	0.77021
2721.57	1.00235	0.89212		2220.06	1.02683	0.77132
2719.64	1.00245	0.89293		2218.13	1.02721	0.77315
2717.71	1.0026	0.89414		2216.2	1.02744	0.77426
2715.78	1.00268	0.89479		2214.28	1.02721	0.77315
2713.85	1.00266	0.89463		2212.35	1.02692	0.77175
2711.92	1.0026	0.89414		2210.42	1.02695	0.7719
2709.99	1.00263	0.89438		2208.49	1.0269	0.77166
2708.07	1.00282	0.89592		2206.56	1.02646	0.76954
2706.14	1.00298	0.89722		2204.63	1.02599	0.76727
2704.21	1.00301	0.89746		2202.7	1.02587	0.76669
2702.28	1.00303	0.89762		2200.77	1.02612	0.7679
2700.35	1.00312	0.89835		2198.85	1.02677	0.77103
2698.42	1.00324	0.89932		2196.92	1.02746	0.77436
2696.49	1.0033	0.89981		2194.99	1.02761	0.77508
2694.56	1.00326	0.89948		2193.06	1.02714	0.77281
2692.63	1.00314	0.89851		2191.13	1.02655	0.76997
2690.71	1.003	0.89738		2189.2	1.02649	0.76968
2688.78	1.00301	0.89746		2187.27	1.02682	0.77127
2686.85	1.00317	0.89875		2185.34	1.02663	0.77036
2684.92	1.00331	0.89989		2183.41	1.02604	0.76751
2682.99	1.00333	0.90005		2181.49	1.02579	0.7663
2681.06	1.00326	0.89948		2179.56	1.02578	0.76626
2679.13	1.00325	0.8994		2177.63	1.02577	0.76621
2677.2	1.00335	0.90021		2175.7	1.02577	0.76621
2675.28	1.00341	0.9007		2173.77	1.0257	0.76587
2673.35	1.00339	0.90053		2171.84	1.02542	0.76452
2671.42	1.00338	0.90045		2169.91	1.02498	0.7624
2669.49	1.00341	0.9007		2167.98	1.02454	0.76027
2667.56	1.00343	0.90086		2166.06	1.02416	0.75844
2665.63	1.00341	0.9007		2164.13	1.02417	0.75849
2663.7	1.00338	0.90045		2162.2	1.02446	0.75989
2661.77	1.00333	0.90005		2160.27	1.02424	0.75883
2659.84	1.00331	0.89989		2158.34	1.0237	0.75622
2657.92	1.00337	0.90037		2156.41	1.0236	0.75574
2655.99	1.00341	0.9007		2154.48	1.02381	0.75675
2654.06	1.00334	0.90013		2152.55	1.02408	0.75806
2652.13	1.0033	0.89981		2150.62	1.02448	0.75998
2650.2	1.00334	0.90013		2148.7	1.02473	0.76119
2648.27	1.00344	0.90094		2146.77	1.02452	0.76018
2646.34	1.00354	0.90175		2144.84	1.02424	0.75883
2644.41	1.00362	0.9024		2142.91	1.02424	0.75883
2642.49	1.00366	0.90272		2140.98	1.02431	0.75916
2640.56	1.00364	0.90256		2139.05	1.02413	0.7583
2638.63	1.00363	0.90248		2137.12	1.02371	0.75627
2636.7	1.00372	0.9032		2135.19	1.02321	0.75386
2634.77	1.00378	0.90369		2133.27	1.02291	0.75241
2632.84	1.00369	0.90296		2131.34	1.02288	0.75227
2630.91	1.00352	0.90159		2129.41	1.02299	0.7528
2628.98	1.00342	0.90078		2127.48	1.02309	0.75328
2627.05	1.00351	0.90151		2125.55	1.02298	0.75275
2625.13	1.00369	0.90296		2123.62	1.02275	0.75164
2623.2	1.00385	0.90426		2121.69	1.02271	0.75145
2621.27	1.00387	0.90442		2119.76	1.02284	0.75207
2619.34	1.00377	0.90361		2117.84	1.02307	0.75318
2617.41	1.0037	0.90304		2115.91	1.02331	0.75434
2615.48	1.00369	0.90296		2113.98	1.02337	0.75463
2613.55	1.00353	0.90167		2112.05	1.0232	0.75381
2611.62	1.00328	0.89964		2110.12	1.02301	0.75289
2609.7	1.00319	0.89892		2108.19	1.02291	0.75241
2607.77	1.00335	0.90021		2106.26	1.02285	0.75212
2605.84	1.00358	0.90207		2104.33	1.02282	0.75198
2603.91	1.0037	0.90304		2102.4	1.02274	0.75159
2601.98	1.00375	0.90345		2100.48	1.02258	0.75082
2600.05	1.00369	0.90296		2098.55	1.02254	0.75063
2598.12	1.00352	0.90159		2096.62	1.02245	0.75019
2596.19	1.00341	0.9007		2094.69	1.02205	0.74826
2594.26	1.00343	0.90086		2092.76	1.02171	0.74662
2592.34	1.00355	0.90183		2090.83	1.02168	0.74648
2590.41	1.00375	0.90345		2088.9	1.02174	0.74677
2588.48	1.00395	0.90507		2086.97	1.02182	0.74715
2586.55	1.00409	0.9062		2085.05	1.02204	0.74822
2584.62	1.00409	0.9062		2083.12	1.0222	0.74899
2582.69	1.00395	0.90507		2081.19	1.02206	0.74831
2580.76	1.00386	0.90434		2079.26	1.02183	0.7472
2578.83	1.00382	0.90401		2077.33	1.02184	0.74725
2576.91	1.00368	0.90288		2075.4	1.02185	0.7473
2574.98	1.00359	0.90215		2073.47	1.02168	0.74648
2573.05	1.00359	0.90215		2071.54	1.02171	0.74662
2571.12	1.00365	0.90264		2069.61	1.02185	0.7473
2569.19	1.0038	0.90385		2067.69	1.02164	0.74629
2567.26	1.00399	0.90539		2065.76	1.02114	0.74387
2565.33	1.00407	0.90604		2063.83	1.0209	0.74272
2563.4	1.00405	0.90588		2061.9	1.02099	0.74315
2561.47	1.00395	0.90507		2059.97	1.02096	0.74301
2559.55	1.00386	0.90434		2058.04	1.02081	0.74228
2557.62	1.00383	0.9041		2056.11	1.02076	0.74204
2555.69	1.00378	0.90369		2054.18	1.0207	0.74175
2553.76	1.00374	0.90337		2052.26	1.02066	0.74156
2551.83	1.00376	0.90353		2050.33	1.02073	0.7419
2549.9	1.00382	0.90401		2048.4	1.02056	0.74108
2547.97	1.0039	0.90466		2046.47	1.02018	0.73924
2546.04	1.00398	0.90531		2044.54	1.02003	0.73852
2544.12	1.00407	0.90604		2042.61	1.02025	0.73958
2542.19	1.00416	0.90677		2040.68	1.02077	0.74209
2540.26	1.00407	0.90604		2038.75	1.02108	0.74358
2538.33	1.00388	0.9045		2036.82	1.02086	0.74252
2536.4	1.00388	0.9045		2034.9	1.02056	0.74108
2534.47	1.00393	0.9049		2032.97	1.02046	0.74059
2532.54	1.00361	0.90231		2031.04	1.02038	0.74021
2530.61	1.0031	0.89819		2029.11	1.02014	0.73905
2528.68	1.00305	0.89778		2027.18	1.01986	0.7377
2526.76	1.00351	0.90151		2025.25	1.01975	0.73717
2524.83	1.00395	0.90507		2023.32	1.01975	0.73717
2522.9	1.00405	0.90588		2021.39	1.01974	0.73712
2520.97	1.00394	0.90499		2019.47	1.01971	0.73698
2519.04	1.00391	0.90474		2017.54	1.01985	0.73765
2517.11	1.00397	0.90523		2015.61	1.02001	0.73842
2515.18	1.00399	0.90539		2013.68	1.01985	0.73765
2513.25	1.00395	0.90507		2011.75	1.01959	0.7364
2511.33	1.00396	0.90515		2009.82	1.01938	0.73538
2509.4	1.00407	0.90604		2007.89	1.0193	0.735
2507.47	1.0042	0.90709		2005.96	1.0196	0.73645
2505.54	1.0041	0.90628		2004.04	1.02013	0.739
2503.61	1.00385	0.90426		2002.11	1.02063	0.74141
2501.68	1.00378	0.90369		2000.18	1.02108	0.74358
2499.75	1.00387	0.90442		1998.25	1.02123	0.74431
2497.82	1.00393	0.9049		1996.32	1.02088	0.74262
2495.89	1.00394	0.90499		1994.39	1.02006	0.73866
2493.97	1.00405	0.90588		1992.46	1.0191	0.73403
2492.04	1.00426	0.90758		1990.53	1.01872	0.7322
2490.11	1.00443	0.90895		1988.6	1.01884	0.73278
2488.18	1.00447	0.90927		1986.68	1.0186	0.73162
2486.25	1.00436	0.90838		1984.75	1.01795	0.72849
2484.32	1.00426	0.90758		1982.82	1.01769	0.72723
2482.39	1.00422	0.90725		1980.89	1.01823	0.72984
2480.46	1.00416	0.90677		1978.96	1.01902	0.73365
2478.54	1.00411	0.90636		1977.03	1.01908	0.73394
2476.61	1.00419	0.90701		1975.1	1.01839	0.73061
2474.68	1.00425	0.90749		1973.17	1.01786	0.72805
2472.75	1.00419	0.90701		1971.25	1.01798	0.72863
2470.82	1.00413	0.90652		1969.32	1.01839	0.73061
2468.89	1.00408	0.90612		1967.39	1.01848	0.73104
2466.96	1.00397	0.90523		1965.46	1.01814	0.7294
2465.03	1.00388	0.9045		1963.53	1.01772	0.72738
2463.1	1.00386	0.90434		1961.6	1.01739	0.72579
2461.18	1.0039	0.90466		1959.67	1.01694	0.72362
2459.25	1.00396	0.90515		1957.74	1.01647	0.72135
2457.32	1.00402	0.90563		1955.81	1.01639	0.72096
2455.39	1.00408	0.90612		1953.89	1.01658	0.72188
2453.46	1.00425	0.90749		1951.96	1.01658	0.72188
2451.53	1.00458	0.91017		1950.03	1.01637	0.72087
2449.6	1.00477	0.9117		1948.1	1.0162	0.72005
2447.67	1.0046	0.91033		1946.17	1.01633	0.72067
2445.75	1.00427	0.90766		1944.24	1.01662	0.72207
2443.82	1.00412	0.90644		1942.31	1.01668	0.72236
2441.89	1.00423	0.90733		1940.38	1.01643	0.72116
2439.96	1.00443	0.90895		1938.46	1.01616	0.71985
2438.03	1.00449	0.90944		1936.53	1.01611	0.71961
2436.1	1.00444	0.90903		1934.6	1.01636	0.72082
2434.17	1.00444	0.90903		1932.67	1.01673	0.7226
2432.24	1.00432	0.90806		1930.74	1.01699	0.72386
2430.31	1.00414	0.9066		1928.81	1.01706	0.72419
2428.39	1.00418	0.90693		1926.88	1.01708	0.72429
2426.46	1.00433	0.90814		1924.95	1.0173	0.72535
2424.53	1.00436	0.90838		1923.03	1.01789	0.7282
2422.6	1.0043	0.9079		1921.1	1.01855	0.73138
2420.67	1.00426	0.90758		1919.17	1.01878	0.73249
2418.74	1.00427	0.90766		1917.24	1.01861	0.73167
2416.81	1.00431	0.90798		1915.31	1.01853	0.73128
2414.88	1.0043	0.9079		1913.38	1.01868	0.73201
2412.96	1.00417	0.90685		1911.45	1.01885	0.73283
2411.03	1.00406	0.90596		1909.52	1.01903	0.7337
2409.1	1.00407	0.90604		1907.59	1.01923	0.73466
2407.17	1.00418	0.90693		1905.67	1.01932	0.7351
2405.24	1.00431	0.90798		1903.74	1.01931	0.73505
2403.31	1.00441	0.90879		1901.81	1.0193	0.735
2401.38	1.00446	0.90919		1899.88	1.01917	0.73437
2399.45	1.00478	0.91178		1897.95	1.01905	0.73379
2397.53	1.00482	0.91211		1896.02	1.01912	0.73413
2395.6	1.0048	0.91195		1894.09	1.0191	0.73403
2393.67	1.00475	0.91154		1892.16	1.01873	0.73225
2391.74	1.00453	0.90976		1890.24	1.01822	0.72979
2389.81	1.00424	0.90741		1888.31	1.01791	0.72829
2387.88	1.00406	0.90596		1886.38	1.01787	0.7281
2385.95	1.0039	0.90466		1884.45	1.01795	0.72849
2384.02	1.00369	0.90296		1882.52	1.018	0.72873
2382.09	1.00366	0.90272		1880.59	1.01803	0.72887
2380.17	1.004	0.90547		1878.66	1.01803	0.72887
2378.24	1.00447	0.90927		1876.73	1.01782	0.72786
2376.31	1.00452	0.90968		1874.8	1.01739	0.72579
2374.38	1.00386	0.90434		1872.88	1.01709	0.72434
2372.45	1.00311	0.89827		1870.95	1.01711	0.72444
2370.52	1.00329	0.89972		1869.02	1.0174	0.72583
2368.59	1.00427	0.90766		1867.09	1.01772	0.72738
2366.66	1.00492	0.91292		1865.16	1.01786	0.72805
2364.74	1.00507	0.91413		1863.23	1.01795	0.72849
2362.81	1.00528	0.91583		1861.3	1.01828	0.73008
2360.88	1.00546	0.91729		1859.37	1.01882	0.73268
2358.95	1.00523	0.91543		1857.45	1.01932	0.7351
2357.02	1.00455	0.90992		1855.52	1.01972	0.73702
2355.09	1.00386	0.90434		1853.59	1.02003	0.73852
2353.16	1.00338	0.90045		1851.66	1.02025	0.73958
2351.23	1.00291	0.89665		1849.73	1.02035	0.74006
2349.3	1.00273	0.89519		1847.8	1.02036	0.74011
2347.38	1.00329	0.89972		1845.87	1.02047	0.74064
2345.45	1.00427	0.90766		1843.94	1.0208	0.74223
2343.52	1.00474	0.91146		1842.02	1.02101	0.74325
2341.59	1.00451	0.9096		1840.09	1.02094	0.74291
2339.66	1.00392	0.90482		1838.16	1.02083	0.74238
2337.73	1.00333	0.90005		1836.23	1.02089	0.74267
2335.8	1.00304	0.8977		1834.3	1.02104	0.74339
2333.87	1.00314	0.89851		1832.37	1.02101	0.74325
2331.95	1.00332	0.89997		1830.44	1.02082	0.74233
2330.02	1.00314	0.89851		1828.51	1.02067	0.74161
2328.09	1.00269	0.89487		1826.58	1.02058	0.74117
2326.16	1.00238	0.89236		1824.66	1.02053	0.74093
2324.23	1.00239	0.89244		1822.73	1.02058	0.74117
2322.3	1.00267	0.89471		1820.8	1.02057	0.74112
2320.37	1.00295	0.89697		1818.87	1.02038	0.74021
2318.44	1.00317	0.89875		1816.94	1.02004	0.73857
2316.51	1.00351	0.90151		1815.01	1.01971	0.73698
2314.59	1.00385	0.90426		1813.08	1.0195	0.73596
2312.66	1.00383	0.9041		1811.15	1.01944	0.73567
2310.73	1.00349	0.90134		1809.23	1.01946	0.73577
2308.8	1.00314	0.89851		1807.3	1.01941	0.73553
2306.87	1.00302	0.89754		1805.37	1.01922	0.73461
2304.94	1.00312	0.89835		1803.44	1.01892	0.73317
2303.01	1.00327	0.89956		1801.51	1.01876	0.73239
2301.08	1.00323	0.89924		1799.58	1.01894	0.73326
2299.16	1.00299	0.8973		1797.65	1.01923	0.73466
2297.23	1.0028	0.89576		1795.72	1.01936	0.73529
2295.3	1.00285	0.89616		1793.79	1.01944	0.73567
2293.37	1.00293	0.89681		1791.87	1.01977	0.73727
2291.44	1.00271	0.89503		1789.94	1.0203	0.73982
2289.51	1.00227	0.89147		1788.01	1.02069	0.7417
2287.58	1.0021	0.89009		1786.08	1.02092	0.74281
2285.65	1.00231	0.89179		1784.15	1.02102	0.7433
2283.72	1.00252	0.89349		1782.22	1.02101	0.74325
2281.8	1.00255	0.89374		1780.29	1.02099	0.74315
2279.87	1.00259	0.89406		1778.36	1.02094	0.74291
2277.94	1.00277	0.89552		1776.44	1.02086	0.74252
2276.01	1.00291	0.89665		1774.51	1.02084	0.74243
2274.08	1.00287	0.89633		1772.58	1.02103	0.74334
2272.15	1.00281	0.89584		1770.65	1.02134	0.74484
2270.22	1.00287	0.89633		1768.72	1.02152	0.74571
2268.29	1.00289	0.89649		1766.79	1.02153	0.74576
2266.37	1.00287	0.89633		1764.86	1.02135	0.74489
2264.44	1.00287	0.89633		1762.93	1.02117	0.74402
2262.51	1.00261	0.89422		1761	1.02119	0.74412
2260.58	1.00196	0.88896		1759.08	1.02115	0.74392
2258.65	1.00154	0.88556		1757.15	1.02097	0.74305
2256.72	1.00173	0.8871		1755.22	1.02078	0.74214
2254.79	1.00209	0.89001		1753.29	1.02053	0.74093
2252.86	1.00216	0.89058		1751.36	1.02031	0.73987
2250.93	1.00197	0.88904		1749.43	1.02045	0.74055
2249.01	1.00201	0.88937		1747.5	1.02067	0.74161
2247.08	1.00249	0.89325		1745.57	1.02068	0.74166
2245.15	1.00316	0.89867		1743.65	1.02064	0.74146
2243.22	1.00314	0.89851		1741.72	1.02073	0.7419
2241.29	1.0026	0.89414		1739.79	1.02095	0.74296
2239.36	1.00226	0.89139		1737.86	1.02107	0.74354
2237.43	1.00207	0.88985		1735.93	1.02113	0.74383
2235.5	1.00179	0.88758		1734	1.02158	0.746
2233.58	1.00148	0.88508		1732.07	1.02217	0.74884
2231.65	1.00133	0.88386		1730.14	1.02247	0.75029
2229.72	1.00146	0.88491		1728.22	1.02271	0.75145
2227.79	1.00171	0.88694		1726.29	1.02279	0.75183
2225.86	1.00184	0.88799		1724.36	1.02278	0.75178
2223.93	1.00175	0.88726		1722.43	1.02285	0.75212
2222	1.00147	0.885		1720.5	1.02287	0.75222
2220.07	1.00115	0.88241		1718.57	1.02299	0.7528
2218.14	1.00105	0.8816		1716.64	1.02376	0.75651
2216.22	1.00089	0.8803		1714.71	1.0247	0.76105
2214.29	1.00044	0.87666		1712.78	1.02522	0.76355
2212.36	1.00052	0.87731		1710.86	1.02546	0.76471
2210.43	1.00131	0.8837		1708.93	1.02557	0.76524
2208.5	1.002	0.88928		1707	1.02589	0.76679
2206.57	1.00219	0.89082		1705.07	1.02653	0.76987
2204.64	1.002	0.88928		1703.14	1.02689	0.77161
2202.71	1.00177	0.88742		1701.21	1.02712	0.77272
2200.79	1.00177	0.88742		1699.28	1.02763	0.77518
2198.86	1.00187	0.88823		1697.35	1.02799	0.77691
2196.93	1.00178	0.8875		1695.43	1.02837	0.77875
2195	1.00157	0.8858		1693.5	1.02834	0.7786
2193.07	1.00142	0.88459		1691.57	1.02773	0.77566
2191.14	1.00133	0.88386		1689.64	1.02674	0.77089
2189.21	1.00162	0.88621		1687.71	1.02536	0.76423
2187.28	1.00187	0.88823		1685.78	1.02357	0.7556
2185.35	1.00128	0.88346		1683.85	1.02155	0.74585
2183.43	1.00085	0.87998		1681.92	1.01965	0.73669
2181.5	1.00147	0.885		1679.99	1.01752	0.72641
2179.57	1.00226	0.89139		1678.07	1.01519	0.71517
2177.64	1.00235	0.89212		1676.14	1.01252	0.7023
2175.71	1.00189	0.88839		1674.21	1.00942	0.68734
2173.78	1.00143	0.88467		1672.28	1.00642	0.67287
2171.85	1.00109	0.88192		1670.35	1.00304	0.65657
2169.92	1.00082	0.87973		1668.42	0.99939	0.63896
2168	1.00074	0.87909		1666.49	0.99655	0.62527
2166.07	1.0007	0.87876		1664.56	0.99373	0.61166
2164.14	1.0004	0.87634		1662.64	0.99022	0.59473
2162.21	0.9998	0.87148		1660.71	0.98689	0.57867
2160.28	0.9999	0.87229		1658.78	0.98427	0.56603
2158.35	1.00171	0.88694		1656.85	0.982	0.55508
2156.42	1.00363	0.90248		1654.92	0.97958	0.54341
2154.49	1.00387	0.90442		1652.99	0.97615	0.52687
2152.56	1.00308	0.89803		1651.06	0.97395	0.51626
2150.64	1.00244	0.89285		1649.13	0.9728	0.51071
2148.71	1.00231	0.89179		1647.21	0.97127	0.50333
2146.78	1.00268	0.89479		1645.28	0.97015	0.49793
2144.85	1.00315	0.89859		1643.35	0.96982	0.49633
2142.92	1.00324	0.89932		1641.42	0.96959	0.49522
2140.99	1.00287	0.89633		1639.49	0.96937	0.49416
2139.06	1.00267	0.89471		1637.56	0.96926	0.49363
2137.13	1.00321	0.89908		1635.63	0.96962	0.49537
2135.21	1.00368	0.90288		1633.7	0.97054	0.49981
2133.28	1.00334	0.90013		1631.77	0.97141	0.504
2131.35	1.00302	0.89754		1629.85	0.97228	0.5082
2129.42	1.00316	0.89867		1627.92	0.97343	0.51375
2127.49	1.00326	0.89948		1625.99	0.9747	0.51987
2125.56	1.00324	0.89932		1624.06	0.97616	0.52691
2123.63	1.00322	0.89916		1622.13	0.97812	0.53637
2121.7	1.00298	0.89722		1620.2	0.9801	0.54592
2119.77	1.00265	0.89455		1618.27	0.98244	0.55721
2117.85	1.00253	0.89357		1616.34	0.98611	0.57491
2115.92	1.00264	0.89446		1614.42	0.98957	0.5916
2113.99	1.00284	0.89608		1612.49	0.99185	0.6026
2112.06	1.00285	0.89616		1610.56	0.99342	0.61017
2110.13	1.00284	0.89608		1608.63	0.99401	0.61301
2108.2	1.00307	0.89794		1606.7	0.99315	0.60887
2106.27	1.0031	0.89819		1604.77	0.99118	0.59936
2104.34	1.00282	0.89592		1602.84	0.98969	0.59218
2102.42	1.00244	0.89285		1600.91	0.99081	0.59758
2100.49	1.00207	0.88985		1598.98	0.99489	0.61726
2098.56	1.00212	0.89026		1597.06	1.00016	0.64268
2096.63	1.00254	0.89365		1595.13	1.00483	0.6652
2094.7	1.00275	0.89535		1593.2	1.00817	0.68131
2092.77	1.00257	0.8939		1591.27	1.01033	0.69173
2090.84	1.00226	0.89139		1589.34	1.0114	0.69689
2088.91	1.00198	0.88912		1587.41	1.01137	0.69675
2086.98	1.00201	0.88937		1585.48	1.0106	0.69303
2085.06	1.00242	0.89268		1583.55	1.00988	0.68956
2083.13	1.0028	0.89576		1581.63	1.00984	0.68937
2081.2	1.00279	0.89568		1579.7	1.01015	0.69086
2079.27	1.00264	0.89446		1577.77	1.00998	0.69004
2077.34	1.00258	0.89398		1575.84	1.00858	0.68329
2075.41	1.00257	0.8939		1573.91	1.00651	0.67331
2073.48	1.00256	0.89382		1571.98	1.0043	0.66265
2071.55	1.00249	0.89325		1570.05	1.00127	0.64803
2069.63	1.00245	0.89293		1568.12	0.99787	0.63163
2067.7	1.00234	0.89204		1566.19	0.99494	0.6175
2065.77	1.00214	0.89042		1564.27	0.99218	0.60419
2063.84	1.00214	0.89042		1562.34	0.98982	0.5928
2061.91	1.00207	0.88985		1560.41	0.98705	0.57944
2059.98	1.00175	0.88726		1558.48	0.98164	0.55335
2058.05	1.00148	0.88508		1556.55	0.97769	0.53429
2056.12	1.0014	0.88443		1554.62	0.97545	0.52349
2054.19	1.00156	0.88572		1552.69	0.97323	0.51278
2052.27	1.00154	0.88556		1550.76	0.9709	0.50154
2050.34	1.00124	0.88313		1548.84	0.96853	0.49011
2048.41	1.00133	0.88386		1546.91	0.96661	0.48085
2046.48	1.00176	0.88734		1544.98	0.96483	0.47227
2044.55	1.00159	0.88597		1543.05	0.96299	0.46339
2042.62	1.00097	0.88095		1541.12	0.96098	0.45369
2040.69	1.00106	0.88168		1539.19	0.95912	0.44472
2038.76	1.00165	0.88645		1537.26	0.95867	0.44255
2036.84	1.00166	0.88653		1535.33	0.95877	0.44303
2034.91	1.00113	0.88224		1533.41	0.95882	0.44328
2032.98	1.00065	0.87836		1531.48	0.95897	0.444
2031.05	1.00056	0.87763		1529.55	0.9593	0.44559
2029.12	1.00084	0.8799		1527.62	0.95964	0.44723
2027.19	1.00125	0.88321		1525.69	0.96004	0.44916
2025.26	1.00159	0.88597		1523.76	0.96052	0.45148
2023.33	1.00174	0.88718		1521.83	0.96124	0.45495
2021.4	1.00181	0.88775		1519.9	0.96216	0.45939
2019.48	1.00169	0.88678		1517.97	0.96301	0.46349
2017.55	1.00139	0.88435		1516.05	0.96405	0.4685
2015.62	1.0016	0.88605		1514.12	0.9652	0.47405
2013.69	1.00206	0.88977		1512.19	0.96638	0.47974
2011.76	1.00199	0.8892		1510.26	0.96765	0.48587
2009.83	1.00165	0.88645		1508.33	0.96956	0.49508
2007.9	1.00148	0.88508		1506.4	0.973	0.51167
2005.97	1.00146	0.88491		1504.47	0.97558	0.52412
2004.05	1.00149	0.88516		1502.54	0.97682	0.5301
2002.12	1.00158	0.88589		1500.62	0.97682	0.5301
2000.19	1.00148	0.88508		1498.69	0.97281	0.51076
1998.26	1.00106	0.88168		1496.76	0.96049	0.45133
1996.33	1.00079	0.87949		1494.83	0.94668	0.38472
1994.4	1.00074	0.87909		1492.9	0.94161	0.36026
1992.47	1.00068	0.8786		1490.97	0.94846	0.39331
1990.54	1.00103	0.88143		1489.04	0.96553	0.47564
1988.61	1.00131	0.8837		1487.11	0.97992	0.54505
1986.69	1.00103	0.88143		1485.18	0.98757	0.58195
1984.76	1.0007	0.87876		1483.26	0.99212	0.6039
1982.83	1.00037	0.87609		1481.33	0.99509	0.61822
1980.9	1.00014	0.87423		1479.4	0.99653	0.62517
1978.97	1.00072	0.87893		1477.47	0.99642	0.62464
1977.04	1.00208	0.88993		1475.54	0.99493	0.61745
1975.11	1.00274	0.89527		1473.61	0.99178	0.60226
1973.18	1.00242	0.89268		1471.68	0.98783	0.5832
1971.26	1.00223	0.89115		1469.75	0.98516	0.57033
1969.33	1.00211	0.89017		1467.83	0.98336	0.56164
1967.4	1.00175	0.88726		1465.9	0.98132	0.5518
1965.47	1.00196	0.88896		1463.97	0.97878	0.53955
1963.54	1.0027	0.89495		1462.04	0.97628	0.52749
1961.61	1.00329	0.89972		1460.11	0.9733	0.51312
1959.68	1.00344	0.90094		1458.18	0.96539	0.47497
1957.75	1.00308	0.89803		1456.25	0.94884	0.39514
1955.82	1.00268	0.89479		1454.32	0.93659	0.33605
1953.9	1.00258	0.89398		1452.4	0.93234	0.31555
1951.97	1.00253	0.89357		1450.47	0.93449	0.32592
1950.04	1.00242	0.89268		1448.54	0.94143	0.3594
1948.11	1.00251	0.89341		1446.61	0.94943	0.39798
1946.18	1.0027	0.89495		1444.68	0.95606	0.42996
1944.25	1.00236	0.8922		1442.75	0.96194	0.45833
1942.32	1.00223	0.89115		1440.82	0.96724	0.48389
1940.39	1.00309	0.89811		1438.89	0.97194	0.50656
1938.47	1.00354	0.90175		1436.96	0.97725	0.53217
1936.54	1.00338	0.90045		1435.04	0.98252	0.55759
1934.61	1.00327	0.89956		1433.11	0.98622	0.57544
1932.68	1.00307	0.89794		1431.18	0.98926	0.5901
1930.75	1.00288	0.89641		1429.25	0.99211	0.60385
1928.82	1.00297	0.89713		1427.32	0.99446	0.61518
1926.89	1.00332	0.89997		1425.39	0.99656	0.62531
1924.96	1.0032	0.899		1423.46	0.99859	0.63511
1923.03	1.00295	0.89697		1421.53	1.00024	0.64306
1921.11	1.0033	0.89981		1419.61	1.00182	0.65068
1919.18	1.00274	0.89527		1417.68	1.00356	0.65908
1917.25	1.00217	0.89066		1415.75	1.00476	0.66487
1915.32	1.00288	0.89641		1413.82	1.00536	0.66776
1913.39	1.00325	0.8994		1411.89	1.00557	0.66877
1911.46	1.00285	0.89616		1409.96	1.00552	0.66853
1909.53	1.00243	0.89276		1408.03	1.0053	0.66747
1907.6	1.00258	0.89398		1406.1	1.00487	0.6654
1905.68	1.00284	0.89608		1404.17	1.00421	0.66221
1903.75	1.00288	0.89641		1402.25	1.00337	0.65816
1901.82	1.00296	0.89705		1400.32	1.00226	0.65281
1899.89	1.00305	0.89778		1398.39	1.00081	0.64581
1897.96	1.00288	0.89641		1396.46	0.99887	0.63646
1896.03	1.00268	0.89479		1394.53	0.996	0.62261
1894.1	1.0031	0.89819		1392.6	0.99256	0.60602
1892.17	1.00324	0.89932		1390.67	0.98919	0.58976
1890.24	1.00239	0.89244		1388.74	0.986	0.57438
1888.32	1.0024	0.89252		1386.82	0.98401	0.56478
1886.39	1.00319	0.89892		1384.89	0.98433	0.56632
1884.46	1.00339	0.90053		1382.96	0.9862	0.57534
1882.53	1.00334	0.90013		1381.03	0.98844	0.58615
1880.6	1.00319	0.89892		1379.1	0.99016	0.59444
1878.67	1.00298	0.89722		1377.17	0.99089	0.59796
1876.74	1.00299	0.8973		1375.24	0.99027	0.59497
1874.81	1.00335	0.90021		1373.31	0.98798	0.58393
1872.89	1.00373	0.90329		1371.38	0.9846	0.56762
1870.96	1.00303	0.89762		1369.46	0.98092	0.54987
1869.03	1.0019	0.88848		1367.53	0.97822	0.53685
1867.1	1.00242	0.89268		1365.6	0.97786	0.53511
1865.17	1.00358	0.90207		1363.67	0.97996	0.54524
1863.24	1.00369	0.90296		1361.74	0.98358	0.5627
1861.31	1.00318	0.89883		1359.81	0.98676	0.57804
1859.38	1.00279	0.89568		1357.88	0.98883	0.58803
1857.46	1.00268	0.89479		1355.95	0.99009	0.59411
1855.53	1.00279	0.89568		1354.03	0.9908	0.59753
1853.6	1.00302	0.89754		1352.1	0.99116	0.59927
1851.67	1.00325	0.8994		1350.17	0.99133	0.60009
1849.74	1.00339	0.90053		1348.24	0.99132	0.60004
1847.81	1.00337	0.90037		1346.31	0.99123	0.5996
1845.88	1.0024	0.89252		1344.38	0.9912	0.59946
1843.95	1.00157	0.8858		1342.45	0.99115	0.59922
1842.02	1.00273	0.89519		1340.52	0.99102	0.59859
1840.1	1.00368	0.90288		1338.6	0.99099	0.59845
1838.17	1.00335	0.90021		1336.67	0.99107	0.59883
1836.24	1.0033	0.89981		1334.74	0.99094	0.59821
1834.31	1.00377	0.90361		1332.81	0.99055	0.59632
1832.38	1.00345	0.90102		1330.88	0.99007	0.59401
1830.45	1.00254	0.89365		1328.95	0.98979	0.59266
1828.52	1.003	0.89738		1327.02	0.98989	0.59314
1826.59	1.00332	0.89997		1325.09	0.99038	0.5955
1824.67	1.00274	0.89527		1323.16	0.99111	0.59903
1822.74	1.00297	0.89713		1321.24	0.99185	0.6026
1820.81	1.00328	0.89964		1319.31	0.99248	0.60563
1818.88	1.00308	0.89803		1317.38	0.99304	0.60833
1816.95	1.00312	0.89835		1315.45	0.99371	0.61157
1815.02	1.00346	0.9011		1313.52	0.99455	0.61562
1813.09	1.00313	0.89843		1311.59	0.99541	0.61977
1811.16	1.00241	0.8926		1309.66	0.99609	0.62305
1809.23	1.0025	0.89333		1307.73	0.99655	0.62527
1807.31	1.00307	0.89794		1305.81	0.99683	0.62662
1805.38	1.0033	0.89981		1303.88	0.99705	0.62768
1803.45	1.00283	0.896		1301.95	0.99727	0.62874
1801.52	1.00203	0.88953		1300.02	0.99734	0.62908
1799.59	1.00225	0.89131		1298.09	0.99712	0.62801
1797.66	1.00345	0.90102		1296.16	0.99672	0.62609
1795.73	1.00385	0.90426		1294.23	0.99637	0.6244
1793.8	1.00239	0.89244		1292.3	0.99604	0.62281
1791.88	1.00146	0.88491		1290.37	0.99561	0.62073
1789.95	1.00299	0.8973		1288.45	0.99514	0.61846
1788.02	1.00401	0.90555		1286.52	0.99473	0.61649
1786.09	1.00321	0.89908		1284.59	0.99428	0.61432
1784.16	1.00263	0.89438		1282.66	0.99373	0.61166
1782.23	1.00242	0.89268		1280.73	0.99323	0.60925
1780.3	1.0023	0.89171		1278.8	0.99289	0.60761
1778.37	1.00313	0.89843		1276.87	0.99261	0.60626
1776.44	1.00379	0.90377		1274.94	0.99238	0.60515
1774.52	1.00257	0.8939		1273.02	0.99223	0.60443
1772.59	1.00078	0.87941		1271.09	0.99207	0.60366
1770.66	1.0012	0.88281		1269.16	0.99191	0.60288
1768.73	1.00217	0.89066		1267.23	0.99179	0.60231
1766.8	1.0026	0.89414		1265.3	0.99171	0.60192
1764.87	1.00244	0.89285		1263.37	0.9916	0.60139
1762.94	1.00088	0.88022		1261.44	0.99149	0.60086
1761.01	1.00038	0.87617		1259.51	0.99142	0.60052
1759.09	1.00098	0.88103		1257.59	0.99138	0.60033
1757.16	1.00092	0.88054		1255.66	0.99139	0.60038
1755.23	1.00164	0.88637		1253.73	0.99136	0.60023
1753.3	1.00175	0.88726		1251.8	0.99125	0.5997
1751.37	1.00012	0.87407		1249.87	0.99119	0.59941
1749.44	0.9995	0.86905		1247.94	0.99119	0.59941
1747.51	1.00031	0.87561		1246.01	0.99124	0.59965
1745.58	1.00079	0.87949		1244.08	0.99143	0.60057
1743.65	1.00046	0.87682		1242.15	0.99175	0.60211
1741.73	0.99966	0.87035		1240.23	0.99211	0.60385
1739.8	0.99973	0.87091		1238.3	0.99246	0.60554
1737.87	1.00111	0.88208		1236.37	0.99272	0.60679
1735.94	0.99957	0.86962		1234.44	0.99279	0.60713
1734.01	0.99674	0.84671		1232.51	0.99267	0.60655
1732.08	0.99829	0.85926		1230.58	0.99241	0.6053
1730.15	0.99986	0.87197		1228.65	0.99212	0.6039
1728.22	0.99957	0.86962		1226.72	0.9919	0.60284
1726.3	0.9989	0.8642		1224.8	0.99178	0.60226
1724.37	0.99836	0.85983		1222.87	0.99169	0.60182
1722.44	0.9989	0.8642		1220.94	0.99155	0.60115
1720.51	0.99845	0.86055		1219.01	0.99134	0.60014
1718.58	0.99572	0.83846		1217.08	0.99109	0.59893
1716.65	0.99489	0.83174		1215.15	0.99084	0.59772
1714.72	0.99654	0.8451		1213.22	0.99065	0.59681
1712.79	0.99743	0.8523		1211.29	0.99052	0.59618
1710.86	0.99696	0.84849		1209.36	0.99035	0.59536
1708.94	0.99562	0.83765		1207.44	0.99012	0.59425
1707.01	0.99413	0.82559		1205.51	0.98996	0.59348
1705.08	0.99454	0.82891		1203.58	0.98993	0.59333
1703.15	0.99522	0.83441		1201.65	0.98985	0.59295
1701.22	0.9925	0.8124		1199.72	0.98967	0.59208
1699.29	0.99103	0.8005		1197.79	0.98956	0.59155
1697.36	0.99051	0.79629		1195.86	0.98951	0.59131
1695.43	0.98863	0.78108		1193.93	0.98939	0.59073
1693.51	0.98849	0.77994		1192.01	0.98925	0.59005
1691.58	0.98724	0.76983		1190.08	0.98912	0.58943
1689.65	0.98498	0.75154		1188.15	0.98877	0.58774
1687.72	0.98301	0.73559		1186.22	0.98801	0.58407
1685.79	0.97776	0.6931		1184.29	0.98693	0.57886
1683.86	0.97247	0.65029		1182.36	0.9859	0.5739
1681.93	0.97242	0.64989		1180.43	0.98531	0.57105
1680	0.97195	0.64608		1178.5	0.98516	0.57033
1678.07	0.96842	0.61751		1176.58	0.98521	0.57057
1676.15	0.96364	0.57883		1174.65	0.98537	0.57134
1674.22	0.96116	0.55876		1172.72	0.98591	0.57394
1672.29	0.9594	0.54451		1170.79	0.98735	0.58089
1670.36	0.95505	0.50931		1168.86	0.98995	0.59343
1668.43	0.95228	0.48689		1166.93	0.99339	0.61002
1666.5	0.95139	0.47969		1165	0.99682	0.62657
1664.57	0.94762	0.44917		1163.07	0.99951	0.63954
1662.64	0.94281	0.41025		1161.14	1.00117	0.64755
1660.72	0.94115	0.39681		1159.22	1.00196	0.65136
1658.79	0.94086	0.39446		1157.29	1.00243	0.65363
1656.86	0.93827	0.3735		1155.36	1.00341	0.65835
1654.93	0.93161	0.3196		1153.43	1.00562	0.66901
1653	0.92769	0.28788		1151.5	1.00912	0.6859
1651.07	0.93183	0.32138		1149.57	1.01331	0.70611
1649.14	0.93158	0.31936		1147.64	1.01743	0.72598
1647.21	0.9262	0.27582		1145.71	1.02105	0.74344
1645.28	0.92518	0.26756		1143.79	1.024	0.75767
1643.36	0.92664	0.27938		1141.86	1.02611	0.76785
1641.43	0.92628	0.27646		1139.93	1.02719	0.77306
1639.5	0.92472	0.26384		1138	1.02705	0.77238
1637.57	0.92208	0.24247		1136.07	1.02568	0.76577
1635.64	0.92131	0.23624		1134.14	1.02361	0.75579
1633.71	0.92523	0.26797		1132.21	1.02203	0.74817
1631.78	0.92795	0.28998		1130.28	1.02193	0.74768
1629.85	0.92722	0.28407		1128.35	1.02352	0.75535
1627.93	0.927	0.28229		1126.43	1.02651	0.76978
1626	0.92831	0.29289		1124.5	1.03021	0.78762
1624.07	0.92961	0.30342		1122.57	1.0337	0.80446
1622.14	0.93267	0.32818		1120.64	1.03647	0.81782
1620.21	0.93598	0.35497		1118.71	1.03862	0.82819
1618.28	0.93609	0.35586		1116.78	1.04048	0.83716
1616.35	0.93716	0.36452		1114.85	1.04217	0.84531
1614.42	0.94153	0.39989		1112.92	1.04377	0.85303
1612.49	0.94411	0.42077		1111	1.04541	0.86094
1610.57	0.94437	0.42287		1109.07	1.04708	0.86899
1608.64	0.94514	0.4291		1107.14	1.04874	0.877
1606.71	0.94674	0.44205		1105.21	1.05047	0.88535
1604.78	0.948	0.45225		1103.28	1.05206	0.89302
1602.85	0.9486	0.45711		1101.35	1.05333	0.89914
1600.92	0.94901	0.46042		1099.42	1.05446	0.90459
1598.99	0.94915	0.46156		1097.49	1.0555	0.90961
1597.06	0.94873	0.45816		1095.56	1.05649	0.91438
1595.14	0.94806	0.45274		1093.64	1.05756	0.91954
1593.21	0.94749	0.44812		1091.71	1.0586	0.92456
1591.28	0.94672	0.44189		1089.78	1.05965	0.92963
1589.35	0.94559	0.43275		1087.85	1.06075	0.93493
1587.42	0.94424	0.42182		1085.92	1.06172	0.93961
1585.49	0.94273	0.4096		1083.99	1.06245	0.94313
1583.56	0.94131	0.39811		1082.06	1.06296	0.94559
1581.63	0.94038	0.39058		1080.13	1.06328	0.94713
1579.7	0.93896	0.37909		1078.21	1.0635	0.9482
1577.78	0.93549	0.351		1076.28	1.06358	0.94858
1575.85	0.93339	0.33401		1074.35	1.06349	0.94815
1573.92	0.93494	0.34655		1072.42	1.06344	0.94791
1571.99	0.93396	0.33862		1070.49	1.06365	0.94892
1570.06	0.93025	0.3086		1068.56	1.06413	0.95123
1568.13	0.92955	0.30293		1066.63	1.06499	0.95538
1566.2	0.93035	0.3094		1064.7	1.06616	0.96103
1564.27	0.93044	0.31013		1062.78	1.06743	0.96715
1562.35	0.92851	0.29451		1060.85	1.06871	0.97333
1560.42	0.92244	0.24539		1058.92	1.06992	0.97916
1558.49	0.92024	0.22758		1056.99	1.07084	0.9836
1556.56	0.92548	0.26999		1055.06	1.07136	0.98611
1554.63	0.92699	0.28221		1053.13	1.07168	0.98765
1552.7	0.92492	0.26546		1051.2	1.07203	0.98934
1550.77	0.92291	0.24919		1049.27	1.0724	0.99112
1548.84	0.92238	0.2449		1047.34	1.0727	0.99257
1546.91	0.92234	0.24458		1045.42	1.07298	0.99392
1544.99	0.9211	0.23454		1043.49	1.07318	0.99489
1543.06	0.91936	0.22046		1041.56	1.07307	0.99436
1541.13	0.91761	0.2063		1039.63	1.07231	0.99069
1539.2	0.91969	0.22313		1037.7	1.07052	0.98206
1537.27	0.92427	0.2602		1035.77	1.06741	0.96706
1535.34	0.92375	0.25599		1033.84	1.06317	0.9466
1533.41	0.9213	0.23616		1031.91	1.05854	0.92427
1531.48	0.92277	0.24806		1029.99	1.05461	0.90532
1529.56	0.92403	0.25826		1028.06	1.05266	0.89591
1527.63	0.92336	0.25283		1026.13	1.05322	0.89861
1525.7	0.92383	0.25664		1024.2	1.05525	0.9084
1523.77	0.92442	0.26141		1022.27	1.05732	0.91839
1521.84	0.92452	0.26222		1020.34	1.05873	0.92519
1519.91	0.92699	0.28221		1018.41	1.05952	0.929
1517.98	0.92882	0.29702		1016.48	1.05995	0.93107
1516.05	0.9295	0.30253		1014.55	1.06021	0.93233
1514.12	0.93125	0.31669		1012.63	1.06032	0.93286
1512.2	0.9328	0.32923		1010.7	1.06025	0.93252
1510.27	0.93284	0.32956		1008.77	1.06002	0.93141
1508.34	0.93111	0.31556		1006.84	1.05969	0.92982
1506.41	0.93312	0.33182		1004.91	1.05936	0.92823
1504.48	0.94083	0.39422		1002.98	1.05933	0.92808
1502.55	0.94535	0.4308		1001.05	1.0599	0.93083
1500.62	0.94551	0.4321		999.124	1.06098	0.93604
1498.69	0.94593	0.4355		997.196	1.06214	0.94164
1496.77	0.94937	0.46334		995.267	1.06321	0.9468
1494.84	0.95509	0.50963		993.338	1.06439	0.95249
1492.91	0.95859	0.53796		991.409	1.06554	0.95804
1490.98	0.95901	0.54136		989.48	1.06626	0.96151
1489.05	0.96099	0.55738		987.552	1.06649	0.96262
1487.12	0.96517	0.59121		985.623	1.06626	0.96151
1485.19	0.96821	0.61581		983.694	1.06574	0.959
1483.26	0.96896	0.62188		981.765	1.0652	0.9564
1481.33	0.9689	0.6214		979.836	1.06474	0.95418
1479.41	0.9691	0.62302		977.907	1.06439	0.95249
1477.48	0.96816	0.61541		975.979	1.06418	0.95148
1475.55	0.96511	0.59073		974.05	1.06396	0.95041
1473.62	0.96028	0.55163		972.121	1.06344	0.94791
1471.69	0.95673	0.5229		970.192	1.06247	0.94323
1469.76	0.95548	0.51279		968.263	1.06128	0.93749
1467.83	0.9525	0.48867		966.335	1.06032	0.93286
1465.9	0.94785	0.45104		964.406	1.05984	0.93054
1463.98	0.94599	0.43598		962.477	1.0598	0.93035
1462.05	0.94633	0.43873		960.548	1.06015	0.93204
1460.12	0.94369	0.41737		958.619	1.06082	0.93527
1458.19	0.93899	0.37933		956.691	1.0615	0.93855
1456.26	0.9393	0.38184		954.762	1.06206	0.94125
1454.33	0.9435	0.41583		952.833	1.06267	0.94419
1452.4	0.94529	0.43032		950.904	1.06334	0.94742
1450.47	0.94499	0.42789		948.975	1.06394	0.95032
1448.54	0.94511	0.42886		947.046	1.06432	0.95215
1446.62	0.94698	0.44399		945.118	1.06446	0.95283
1444.69	0.94964	0.46552		943.189	1.06461	0.95355
1442.76	0.95193	0.48406		941.26	1.06505	0.95567
1440.83	0.95413	0.50186		939.331	1.06559	0.95828
1438.9	0.95509	0.50963		937.402	1.06593	0.95992
1436.97	0.95599	0.51691		935.474	1.06611	0.96079
1435.04	0.9599	0.54856		933.545	1.06633	0.96185
1433.11	0.96336	0.57656		931.616	1.06659	0.9631
1431.19	0.9639	0.58093		929.687	1.06664	0.96334
1429.26	0.96457	0.58635		927.758	1.06663	0.96329
1427.33	0.9659	0.59712		925.83	1.06693	0.96474
1425.4	0.96603	0.59817		923.901	1.06754	0.96768
1423.47	0.9659	0.59712		921.972	1.06817	0.97072
1421.54	0.96517	0.59121		920.043	1.06855	0.97255
1419.61	0.96287	0.5726		918.114	1.06841	0.97188
1417.68	0.96221	0.56725		916.185	1.06769	0.96841
1415.75	0.96276	0.57171		914.257	1.06648	0.96257
1413.83	0.96175	0.56353		912.328	1.06482	0.95456
1411.9	0.96017	0.55074		910.399	1.06291	0.94535
1409.97	0.95958	0.54597		908.47	1.06118	0.93701
1408.04	0.95945	0.54492		906.541	1.06024	0.93247
1406.11	0.95899	0.54119		904.613	1.06048	0.93363
1404.18	0.95945	0.54492		902.684	1.06178	0.9399
1402.25	0.96057	0.55398		900.755	1.0636	0.94868
1400.32	0.96045	0.55301		898.826	1.06538	0.95726
1398.4	0.96003	0.54961		896.897	1.06667	0.96349
1396.47	0.95959	0.54605		894.969	1.06725	0.96628
1394.54	0.95848	0.53707		893.04	1.06734	0.96672
1392.61	0.95751	0.52922		891.111	1.06725	0.96628
1390.68	0.95541	0.51222		889.182	1.06706	0.96537
1388.75	0.95185	0.48341		887.253	1.06693	0.96474
1386.82	0.94999	0.46836		885.324	1.06698	0.96498
1384.89	0.95114	0.47766		883.396	1.06715	0.9658
1382.96	0.95324	0.49466		881.467	1.06754	0.96768
1381.04	0.95551	0.51303		879.538	1.06829	0.9713
1379.11	0.95811	0.53407		877.609	1.06923	0.97583
1377.18	0.96009	0.5501		875.68	1.07023	0.98066
1375.25	0.96045	0.55301		873.752	1.07118	0.98524
1373.32	0.95997	0.54913		871.823	1.0719	0.98871
1371.39	0.95866	0.53852		869.894	1.07245	0.99137
1369.46	0.95581	0.51546		867.965	1.073	0.99402
1367.53	0.95331	0.49522		866.036	1.07348	0.99633
1365.61	0.95241	0.48794		864.108	1.07376	0.99768
1363.68	0.95295	0.49231		862.179	1.0738	0.99788
1361.75	0.95579	0.5153		860.25	1.07364	0.99711
1359.82	0.95982	0.54791		858.321	1.07318	0.99489
1357.89	0.96258	0.57025		856.392	1.0724	0.99112
1355.96	0.96403	0.58198		854.464	1.07155	0.98702
1354.03	0.96514	0.59097		852.535	1.07061	0.98249
1352.1	0.9661	0.59874		850.606	1.06938	0.97656
1350.17	0.96668	0.60343		848.677	1.06789	0.96937
1348.25	0.96711	0.60691		846.748	1.0662	0.96122
1346.32	0.96763	0.61112		844.819	1.06455	0.95326
1344.39	0.96814	0.61525		842.891	1.06338	0.94762
1342.46	0.96816	0.61541		840.962	1.06294	0.94549
1340.53	0.96759	0.6108		839.033	1.0632	0.94675
1338.6	0.96769	0.61161		837.104	1.06437	0.95239
1336.67	0.96856	0.61865		835.175	1.06642	0.96228
1334.74	0.96895	0.6218		833.247	1.06858	0.9727
1332.82	0.96872	0.61994		831.318	1.07025	0.98075
1330.89	0.96836	0.61703		829.389	1.07169	0.9877
1328.96	0.96804	0.61444		827.46	1.07308	0.9944
1327.03	0.96781	0.61258		825.531	1.07401	0.99889
1325.1	0.96783	0.61274		823.603	1.07424	1
1323.17	0.96807	0.61468		821.674	1.07398	0.99875
1321.24	0.96824	0.61606		819.745	1.07341	0.996
1319.31	0.96855	0.61857		817.816	1.07271	0.99262
1317.39	0.96949	0.62617		815.887	1.07207	0.98953
1315.46	0.97056	0.63483		813.958	1.07129	0.98577
1313.53	0.97137	0.64139		812.03	1.07023	0.98066
1311.6	0.97219	0.64803		810.101	1.06915	0.97545
1309.67	0.97281	0.65304		808.172	1.06815	0.97063
1307.74	0.97302	0.65474		806.243	1.06719	0.96599
1305.81	0.97309	0.65531		804.314	1.06612	0.96083
1303.88	0.973	0.65458		802.386	1.06471	0.95403
1301.95	0.97279	0.65288		800.457	1.0632	0.94675
1300.03	0.97257	0.6511		798.528	1.06187	0.94033
1298.1	0.97237	0.64948		796.599	1.06057	0.93406
1296.17	0.97216	0.64778		794.67	1.05924	0.92765
1294.24	0.97193	0.64592		792.742	1.05814	0.92234
1292.31	0.97172	0.64422		790.813	1.05714	0.91752
1290.38	0.97148	0.64228		788.884	1.05584	0.91125
1288.45	0.97118	0.63985		786.955	1.05433	0.90396
1286.52	0.97087	0.63734		785.026	1.0528	0.89658
1284.6	0.97058	0.635		783.097	1.05112	0.88848
1282.67	0.97029	0.63265		781.169	1.04897	0.87811
1280.74	0.97001	0.63038		779.24	1.0463	0.86523
1278.81	0.9697	0.62787		777.311	1.04308	0.8497
1276.88	0.9694	0.62545		775.382	1.03918	0.83089
1274.95	0.96915	0.62342		773.453	1.03466	0.80909
1273.02	0.96885	0.62099		771.525	1.0298	0.78565
1271.09	0.96853	0.6184		769.596	1.02478	0.76143
1269.16	0.96831	0.61662		767.667	1.01949	0.73592
1267.24	0.96811	0.615		765.738	1.01375	0.70823
1265.31	0.96791	0.61339		763.809	1.00765	0.67881
1263.38	0.96776	0.61217		761.881	1.00159	0.64958
1261.45	0.96759	0.6108		759.952	0.99597	0.62247
1259.52	0.96743	0.6095		758.023	0.99133	0.60009
1257.59	0.96736	0.60893		756.094	0.98832	0.58557
1255.66	0.9673	0.60845		754.165	0.98724	0.58036
1253.73	0.96729	0.60837		752.236	0.98761	0.58214
1251.81	0.96725	0.60804		750.308	0.98865	0.58716
1249.88	0.96714	0.60715		748.379	0.99016	0.59444
1247.95	0.96701	0.6061		746.45	0.99271	0.60674
1246.02	0.96684	0.60473		744.521	0.99698	0.62734
1244.09	0.96659	0.6027		742.592	1.00261	0.6545
1242.16	0.96627	0.60011		740.664	1.00833	0.68209
1240.23	0.96581	0.59639		738.735	1.01331	0.70611
1238.3	0.96528	0.5921		736.806	1.01757	0.72665
1236.37	0.9648	0.58822		734.877	1.02156	0.7459
1234.45	0.96434	0.58449		732.948	1.02554	0.7651
1232.52	0.9639	0.58093		731.02	1.02899	0.78174
1230.59	0.96356	0.57818		729.091	1.03116	0.79221
1228.66	0.96329	0.576		727.162	1.03231	0.79775
1226.73	0.96293	0.57308		725.233	1.03319	0.802
1224.8	0.96255	0.57001		723.304	1.03407	0.80624
1222.87	0.96219	0.56709		721.376	1.03473	0.80943
1220.94	0.96166	0.5628		719.447	1.035	0.81073
1219.02	0.96096	0.55714		717.518	1.03495	0.81049
1217.09	0.96027	0.55155		715.589	1.03432	0.80745
1215.16	0.95961	0.54621		713.66	1.03249	0.79862
1213.23	0.95883	0.5399		711.731	1.02833	0.77855
1211.3	0.95795	0.53278		709.803	1.01993	0.73804
1209.37	0.95708	0.52574		707.874	1.00551	0.66848
1207.44	0.95631	0.5195		705.945	0.9848	0.56859
1205.51	0.95563	0.514		704.016	0.959	0.44414
1203.58	0.95494	0.50842		702.087	0.93023	0.30537
1201.66	0.95418	0.50227		700.159	0.90139	0.16626
1199.73	0.95331	0.49522		698.23	0.87733	0.05021
1197.8	0.9524	0.48786		696.301	0.86692	0
1195.87	0.95155	0.48098		694.372	0.87817	0.05426
1193.94	0.95066	0.47378		692.443	0.90662	0.19149
1192.01	0.9495	0.46439		690.515	0.93734	0.33967
1190.08	0.94812	0.45322		688.586	0.95982	0.4481
1188.15	0.94666	0.4414		686.657	0.97345	0.51384
1186.23	0.94501	0.42805		684.728	0.98158	0.55306
1184.3	0.94304	0.41211		682.799	0.98667	0.57761
1182.37	0.94075	0.39357		680.87	0.99025	0.59488
1180.44	0.93809	0.37205		678.942	0.99351	0.6106
1178.51	0.93496	0.34671		677.013	0.99674	0.62618
1176.58	0.93146	0.31839		675.084	0.99955	0.63974
1174.65	0.92798	0.29022		673.155	1.00138	0.64856
1172.72	0.925	0.26611		671.226	1.00167	0.64996
1170.79	0.92282	0.24846		669.298	1.00112	0.64731
1168.87	0.92152	0.23794		667.369	1.00185	0.65083
1166.94	0.92081	0.23219		665.44	1.00323	0.65749
1165.01	0.92022	0.22742		663.511	1.0042	0.66216
1163.08	0.91931	0.22006		661.582	1.005	0.66602
1161.15	0.91798	0.20929		659.654	1.00521	0.66704
1159.22	0.91636	0.19618		657.725	1.00473	0.66472
1157.29	0.91468	0.18258		655.796	1.00393	0.66086
1155.36	0.91323	0.17085		653.867	1.0036	0.65927
1153.44	0.91205	0.1613		651.938	1.00418	0.66207
1151.51	0.91103	0.15304		650.009	1.00487	0.6654
1149.58	0.91017	0.14608		648.081	1.00499	0.66598
1147.65	0.90947	0.14042		646.152	1.00499	0.66598
1145.72	0.90871	0.13427		644.223	1.00482	0.66516
1143.79	0.90762	0.12545		642.294	1.00378	0.66014
1141.86	0.90602	0.1125		640.365	1.00273	0.65507
1139.93	0.90403	0.09639		638.437	1.00273	0.65507
1138	0.9018	0.07834		636.508	1.00323	0.65749
1136.08	0.89933	0.05835		634.579	1.00404	0.66139
1134.15	0.89674	0.03739		632.65	1.00441	0.66318
1132.22	0.89442	0.01861		630.721	1.00339	0.65826
1130.29	0.89278	0.00534		628.793	1.00162	0.64972
1128.36	0.89212	0		626.864	1.0002	0.64287
1126.43	0.89229	0.00138		624.935	0.99996	0.64171
1124.5	0.89289	0.00623		623.006	1.00014	0.64258
1122.57	0.89356	0.01165		621.077	0.9994	0.63901
1120.65	0.89411	0.01611		619.149	0.99808	0.63265
1118.72	0.89437	0.01821		617.22	0.99671	0.62604
1116.79	0.8943	0.01764		615.291	0.99505	0.61803
1114.86	0.8941	0.01602		613.362	0.99294	0.60785
1112.93	0.89391	0.01449		611.433	0.99287	0.60751
1111	0.89382	0.01376		609.504	0.99695	0.62719
1109.07	0.89405	0.01562		607.576	1.00156	0.64943
1107.14	0.89447	0.01902		605.647	1.00172	0.6502
1105.21	0.8947	0.02088		603.718	0.99944	0.63921
1103.29	0.89483	0.02193		601.789	1.00022	0.64297
1101.36	0.89517	0.02468		599.86	1.00321	0.65739
1099.43	0.89551	0.02744		597.932	1.0052	0.66699
1097.5	0.89578	0.02962		596.003	1.00705	0.67591
1095.57	0.89626	0.03351		594.074	1.00759	0.67852
1093.64	0.89708	0.04014		592.145	1.0048	0.66506
1091.71	0.89818	0.04904		590.216	1.00242	0.65358
1089.78	0.89953	0.05997		588.288	1.00343	0.65845
1087.86	0.90095	0.07146		586.359	1.00491	0.66559
1085.93	0.9022	0.08158		584.43	1.00361	0.65932
1084	0.90326	0.09016		582.501	1.00097	0.64658
1082.07	0.90427	0.09833		580.572	1.0001	0.64239
1080.14	0.90531	0.10675		578.643	0.99966	0.64027
1078.21	0.90642	0.11573		576.715	0.99602	0.62271
1076.28	0.90749	0.12439		574.786	0.99126	0.59975
1074.35	0.90845	0.13216		572.857	0.98982	0.5928
1072.42	0.90943	0.14009		570.928	0.98666	0.57756
1070.5	0.91045	0.14835		568.999	0.97767	0.5342
1068.57	0.91138	0.15588		567.071	0.97305	0.51191
1066.64	0.91221	0.16259		565.142	0.97956	0.54331
1064.71	0.91293	0.16842		563.213	0.98897	0.5887
1062.78	0.91362	0.174		561.284	0.99301	0.60819
1060.85	0.91438	0.18016		559.355	0.99264	0.60641
1058.92	0.91527	0.18736		557.427	0.98993	0.59333
1056.99	0.91614	0.1944		555.498	0.98505	0.5698
1055.07	0.91677	0.1995		553.569	0.98267	0.55832
1053.14	0.91721	0.20306		551.64	0.9842	0.5657
1051.21	0.91767	0.20678		549.711	0.98226	0.55634
1049.28	0.91818	0.21091
1047.35	0.91863	0.21455
1045.42	0.91899	0.21747
1043.49	0.91936	0.22046
1041.56	0.91979	0.22394
1039.63	0.92038	0.22871
1037.71	0.92112	0.2347
1035.78	0.92185	0.24061
1033.85	0.92259	0.2466
1031.92	0.92348	0.2538
1029.99	0.92455	0.26246
1028.06	0.92556	0.27064
1026.13	0.92632	0.27679
1024.2	0.927	0.28229
1022.28	0.92789	0.28949
1020.35	0.92907	0.29904
1018.42	0.93049	0.31054
1016.49	0.93197	0.32252
1014.56	0.93348	0.33474
1012.63	0.93498	0.34688
1010.7	0.9364	0.35837
1008.77	0.9378	0.3697
1006.84	0.9391	0.38022
1004.92	0.94016	0.3888
1002.99	0.94093	0.39503
1001.06	0.94126	0.3977
999.13	0.94106	0.39608
997.201	0.94056	0.39204
995.272	0.94017	0.38888
993.343	0.94033	0.39017
991.414	0.94132	0.39819
989.485	0.94307	0.41235
987.557	0.94529	0.43032
985.628	0.94764	0.44934
983.699	0.94976	0.46649
981.77	0.95149	0.4805
979.841	0.9528	0.4911
977.912	0.95381	0.49927
975.984	0.95465	0.50607
974.055	0.95542	0.5123
972.126	0.95605	0.5174
970.197	0.95646	0.52072
968.268	0.95666	0.52234
966.34	0.95668	0.5225
964.411	0.95659	0.52177
962.482	0.95641	0.52031
960.553	0.95607	0.51756
958.624	0.95562	0.51392
956.695	0.95516	0.5102
954.767	0.95466	0.50615
952.838	0.95398	0.50065
950.909	0.95319	0.49425
948.98	0.9526	0.48948
947.051	0.95242	0.48802
945.122	0.95243	0.4881
943.194	0.95222	0.4864
941.265	0.9518	0.483
939.336	0.95127	0.47871
937.407	0.95056	0.47297
935.478	0.94979	0.46674
933.55	0.94911	0.46123
931.621	0.94836	0.45516
929.692	0.94757	0.44877
927.763	0.94711	0.44505
925.834	0.94709	0.44489
923.905	0.94748	0.44804
921.977	0.94816	0.45354
920.048	0.94894	0.45986
918.119	0.94963	0.46544
916.19	0.95019	0.46997
914.261	0.9508	0.47491
912.333	0.95152	0.48074
910.404	0.95238	0.4877
908.475	0.95344	0.49628
906.546	0.95448	0.50469
904.617	0.95528	0.51117
902.688	0.95605	0.5174
900.76	0.95694	0.5246
898.831	0.95773	0.531
896.902	0.95818	0.53464
894.973	0.95828	0.53545
893.044	0.95793	0.53262
891.115	0.95709	0.52582
889.187	0.956	0.517
887.258	0.95483	0.50753
885.329	0.95385	0.4996
883.4	0.95347	0.49652
881.471	0.95388	0.49984
879.543	0.95503	0.50915
877.614	0.95661	0.52193
875.685	0.95817	0.53456
873.756	0.95951	0.5454
871.827	0.96059	0.55414
869.898	0.96116	0.55876
867.97	0.96128	0.55973
866.041	0.96151	0.56159
864.112	0.96214	0.56669
862.183	0.96295	0.57324
860.254	0.96372	0.57948
858.326	0.96434	0.58449
856.397	0.9648	0.58822
854.468	0.96514	0.59097
852.539	0.96528	0.5921
850.61	0.96502	0.59
848.681	0.96425	0.58376
846.753	0.96304	0.57397
844.824	0.96158	0.56216
842.895	0.95988	0.5484
840.966	0.95808	0.53383
839.037	0.95663	0.52209
837.109	0.95569	0.51449
835.18	0.95513	0.50995
833.251	0.9549	0.50809
831.322	0.95512	0.50987
829.393	0.95567	0.51433
827.464	0.95626	0.5191
825.536	0.95697	0.52485
823.607	0.95802	0.53334
821.678	0.95911	0.54217
819.749	0.96001	0.54945
817.82	0.9609	0.55665
815.891	0.96187	0.5645
813.963	0.96281	0.57211
812.034	0.96359	0.57842
810.105	0.96424	0.58368
808.176	0.96498	0.58967
806.247	0.9658	0.59631
804.319	0.96646	0.60165
802.39	0.96707	0.60659
800.461	0.96794	0.61363
798.532	0.96881	0.62067
796.603	0.96914	0.62334
794.674	0.96907	0.62277
792.746	0.96891	0.62148
790.817	0.96865	0.61938
788.888	0.96834	0.61687
786.959	0.96813	0.61517
785.03	0.96821	0.61581
783.101	0.96864	0.61929
781.173	0.96893	0.62164
779.244	0.9688	0.62059
777.315	0.96861	0.61905
775.386	0.96862	0.61913
773.457	0.96867	0.61954
771.529	0.96862	0.61913
769.6	0.96881	0.62067
767.671	0.96912	0.62318
765.742	0.96902	0.62237
763.813	0.96891	0.62148
761.884	0.96916	0.6235
759.956	0.96921	0.62391
758.027	0.96903	0.62245
756.098	0.96916	0.6235
754.169	0.9696	0.62706
752.24	0.97002	0.63046
750.312	0.97011	0.63119
748.383	0.96993	0.62973
746.454	0.96986	0.62917
744.525	0.97003	0.63054
742.596	0.97032	0.63289
740.667	0.97043	0.63378
738.739	0.97024	0.63224
736.81	0.97009	0.63103
734.881	0.97003	0.63054
732.952	0.96971	0.62795
731.023	0.96918	0.62366
729.095	0.9687	0.61978
727.166	0.96844	0.61768
725.237	0.96839	0.61727
723.308	0.96802	0.61428
721.379	0.96764	0.6112
719.45	0.96711	0.60691
717.522	0.96654	0.6023
715.593	0.96617	0.5993
713.664	0.96583	0.59655
711.735	0.96553	0.59412
709.806	0.96561	0.59477
707.877	0.96604	0.59825
705.949	0.96638	0.601
704.02	0.96653	0.60222
702.091	0.96656	0.60246
700.162	0.96641	0.60125
698.233	0.96625	0.59995
696.305	0.96621	0.59963
694.376	0.9663	0.60036
692.447	0.9667	0.60359
690.518	0.96739	0.60918
688.589	0.96794	0.61363
686.66	0.96786	0.61298
684.732	0.9672	0.60764
682.803	0.96663	0.60303
680.874	0.96634	0.60068
678.945	0.96587	0.59688
677.016	0.96496	0.58951
675.087	0.96372	0.57948
673.159	0.96257	0.57017
671.23	0.9624	0.56879
669.301	0.96359	0.57842
667.372	0.96526	0.59194
665.443	0.96643	0.60141
663.515	0.96642	0.60133
661.586	0.96609	0.59866
659.657	0.9658	0.59631
657.728	0.96574	0.59582
655.799	0.96615	0.59914
653.87	0.96647	0.60173
651.942	0.96619	0.59947
650.013	0.96596	0.5976
648.084	0.96644	0.60149
[truncated: 25 more rows]

## Sheet: Figure_2
Enzyme Activity (Fig2b)
Wavelenght	Absorbance	Absorbance	Absorbance	Absorbance	Absorbance	Absorbance
nm	blank	T = 10°C	T = 20°C	T = 30°C	T = 40°C	T = 50°C
800	0.00605	0.00681	0.00367	0.00148	0.00261	0.00292
799	0.00611	0.00713	0.00386	0.00164	0.00292	0.00319
798	0.00618	0.00694	0.00389	0.0016	0.00299	0.00318
797	0.00621	0.00691	0.00393	0.00171	0.00312	0.00317
796	0.00603	0.00674	0.00376	0.00173	0.00277	0.00315
795	0.00596	0.00689	0.00355	0.00152	0.00266	0.00308
794	0.00628	0.00709	0.00406	0.00192	0.00309	0.0033
793	0.00606	0.00712	0.00366	0.00164	0.00304	0.00303
792	0.00608	0.00716	0.00372	0.00163	0.00293	0.00319
791	0.00619	0.00732	0.00387	0.00161	0.00291	0.00334
790	0.00598	0.00708	0.00367	0.0015	0.00277	0.00313
789	0.00589	0.00694	0.00384	0.0016	0.00252	0.00315
788	0.00607	0.00698	0.00395	0.00166	0.0028	0.00318
787	0.00592	0.00683	0.00354	0.00161	0.00275	0.00299
786	0.0057	0.00655	0.00324	0.00126	0.00226	0.00266
785	0.006	0.00656	0.00335	0.00112	0.00237	0.00292
784	0.00631	0.00651	0.00321	0.00116	0.00262	0.00271
783	0.00611	0.00675	0.00354	0.0012	0.00246	0.00272
782	0.00635	0.00695	0.00378	0.00164	0.00272	0.0031
781	0.0063	0.00709	0.00367	0.00173	0.00308	0.00323
780	0.00615	0.00721	0.00381	0.00169	0.00306	0.00335
779	0.00642	0.00731	0.00397	0.00193	0.00326	0.00345
778	0.00651	0.00726	0.00395	0.00203	0.00305	0.00348
777	0.00616	0.00707	0.00392	0.00164	0.003	0.00333
776	0.00602	0.0073	0.00403	0.00187	0.00311	0.0035
775	0.00623	0.0073	0.00406	0.00171	0.00318	0.00355
774	0.00624	0.00735	0.00399	0.00172	0.00323	0.00349
773	0.00631	0.00733	0.00403	0.00181	0.00339	0.0036
772	0.00625	0.00737	0.00392	0.00196	0.00321	0.00348
771	0.00633	0.00709	0.00389	0.00193	0.00335	0.00356
770	0.00628	0.00727	0.00405	0.0018	0.00309	0.00337
769	0.00613	0.00728	0.00404	0.00181	0.00317	0.00361
768	0.00636	0.00734	0.0039	0.0019	0.00327	0.00365
767	0.00635	0.00733	0.004	0.00192	0.00357	0.00379
766	0.00621	0.00736	0.00408	0.00204	0.00333	0.00365
765	0.00628	0.00744	0.00397	0.00191	0.00369	0.0036
764	0.00574	0.00669	0.00369	0.0014	0.00283	0.00317
763	0.00575	0.00655	0.00332	0.00115	0.00257	0.00299
762	0.00589	0.00694	0.00357	0.00144	0.00291	0.00318
761	0.00585	0.00721	0.00378	0.0016	0.00313	0.00346
760	0.00625	0.00766	0.00392	0.00192	0.00358	0.00381
759	0.00637	0.00757	0.00407	0.00211	0.00349	0.0038
758	0.00635	0.00768	0.00416	0.00215	0.00373	0.00392
757	0.00658	0.00748	0.00403	0.00205	0.00362	0.00364
756	0.00654	0.00746	0.00422	0.00203	0.00357	0.00389
755	0.00646	0.0076	0.0043	0.00209	0.00373	0.00395
754	0.00629	0.00776	0.00417	0.00217	0.00369	0.00403
753	0.00635	0.00774	0.00434	0.0022	0.00367	0.00409
752	0.00617	0.00764	0.00416	0.00211	0.00357	0.00386
751	0.00636	0.00768	0.00446	0.00221	0.00373	0.00402
750	0.00639	0.00753	0.00441	0.00209	0.00376	0.00408
749	0.00654	0.00763	0.00453	0.0023	0.00373	0.00406
748	0.00639	0.00756	0.00421	0.00224	0.00375	0.00388
747	0.00633	0.00803	0.00428	0.00238	0.00401	0.00422
746	0.00613	0.00769	0.00414	0.0021	0.00365	0.00403
745	0.00619	0.00771	0.00437	0.00218	0.00359	0.00408
744	0.0059	0.0072	0.00408	0.00167	0.00322	0.00359
743	0.00608	0.00733	0.00407	0.0018	0.00345	0.00358
742	0.0064	0.00711	0.00387	0.00176	0.0032	0.00359
741	0.00631	0.00732	0.00408	0.00205	0.00357	0.00379
740	0.00619	0.00706	0.00431	0.00236	0.0039	0.00408
739	0.00662	0.00747	0.00476	0.00257	0.00399	0.00452
738	0.00668	0.00799	0.00514	0.00288	0.0044	0.00468
737	0.00645	0.00783	0.00471	0.00232	0.00399	0.00427
736	0.0066	0.0078	0.00465	0.00228	0.00396	0.00432
735	0.0064	0.00779	0.00477	0.00267	0.004	0.00426
734	0.00611	0.00763	0.00444	0.00242	0.00402	0.00416
733	0.0062	0.0078	0.00459	0.00238	0.0039	0.00425
732	0.00638	0.00766	0.00473	0.00242	0.00389	0.00431
731	0.00649	0.00788	0.005	0.00252	0.00407	0.00427
730	0.00649	0.008	0.00491	0.0026	0.00423	0.00438
729	0.00646	0.00801	0.00487	0.00278	0.00436	0.00455
728	0.00636	0.00788	0.00491	0.00284	0.00419	0.00446
727	0.00639	0.00805	0.00506	0.00275	0.00418	0.0048
726	0.0066	0.00786	0.00486	0.00281	0.00416	0.00452
725	0.00629	0.00783	0.00507	0.00271	0.00415	0.00453
724	0.00617	0.00783	0.00477	0.00249	0.00419	0.00435
723	0.00652	0.00798	0.00514	0.00296	0.00434	0.00454
722	0.00597	0.00759	0.00452	0.00229	0.00371	0.00409
721	0.00588	0.00722	0.00448	0.00243	0.00372	0.00403
720	0.00641	0.00732	0.00446	0.00224	0.00375	0.00402
719	0.0065	0.0075	0.00467	0.00251	0.00382	0.0043
718	0.00654	0.00781	0.00505	0.00265	0.00423	0.0043
717	0.00692	0.00807	0.00516	0.00282	0.00467	0.00467
716	0.00663	0.00816	0.00549	0.00311	0.00458	0.00502
715	0.00641	0.00829	0.00547	0.00318	0.00461	0.00517
714	0.00633	0.00807	0.00538	0.00317	0.00451	0.00486
713	0.00638	0.00804	0.00556	0.00332	0.00456	0.00504
712	0.00661	0.00829	0.00563	0.00328	0.00464	0.00497
711	0.00642	0.00839	0.00554	0.00329	0.00494	0.00498
710	0.00638	0.00829	0.00562	0.00333	0.00492	0.00513
709	0.00643	0.00817	0.00574	0.00352	0.0049	0.00511
708	0.00641	0.00823	0.00574	0.00362	0.00491	0.00514
707	0.00653	0.00848	0.00594	0.00364	0.0049	0.0053
706	0.00645	0.00839	0.00587	0.00349	0.00504	0.00515
705	0.00648	0.00856	0.00585	0.00366	0.00515	0.00533
704	0.00653	0.00872	0.0061	0.00411	0.0054	0.00549
703	0.00659	0.00867	0.00631	0.00396	0.00553	0.00557
702	0.00656	0.00868	0.00637	0.00399	0.00547	0.00566
701	0.00655	0.00869	0.00633	0.00417	0.00531	0.00565
700	0.00592	0.00812	0.0059	0.00342	0.00478	0.00513
699	0.00585	0.00811	0.00573	0.00346	0.00496	0.00495
698	0.00584	0.00839	0.00587	0.00371	0.00525	0.00519
697	0.00615	0.00847	0.00616	0.00384	0.0053	0.00525
696	0.00641	0.00887	0.00652	0.00426	0.00577	0.00586
695	0.0066	0.00918	0.00695	0.00453	0.00608	0.00621
694	0.00664	0.00931	0.00715	0.00472	0.00629	0.00622
693	0.00658	0.0092	0.00692	0.00472	0.00622	0.00598
692	0.00668	0.0096	0.00715	0.00493	0.00649	0.00627
691	0.0066	0.00952	0.00743	0.00506	0.00657	0.00659
690	0.00634	0.00933	0.00723	0.00506	0.00646	0.00646
689	0.00647	0.00967	0.00757	0.00535	0.00663	0.00666
688	0.00657	0.00988	0.00779	0.00549	0.00686	0.00679
687	0.00655	0.0101	0.00797	0.00561	0.00715	0.007
686	0.00644	0.01003	0.00795	0.00576	0.00715	0.00698
685	0.0067	0.01034	0.00814	0.0059	0.0075	0.00725
684	0.00658	0.01019	0.00831	0.00607	0.0077	0.0073
683	0.00657	0.01042	0.00849	0.00647	0.00764	0.00751
682	0.00646	0.01057	0.00868	0.00665	0.008	0.00774
681	0.00672	0.01094	0.00896	0.00686	0.00811	0.00777
680	0.00669	0.01099	0.00919	0.0068	0.00842	0.00791
679	0.00666	0.01111	0.00923	0.0071	0.0087	0.00787
678	0.00597	0.01075	0.0089	0.00671	0.00819	0.00749
677	0.00646	0.01081	0.00921	0.00703	0.00841	0.00794
676	0.00664	0.01116	0.00952	0.00742	0.00877	0.00829
675	0.00662	0.01135	0.00991	0.00791	0.00916	0.00859
674	0.00694	0.01185	0.01047	0.00842	0.00981	0.00908
673	0.00717	0.01228	0.01073	0.00877	0.0103	0.00955
672	0.00674	0.0124	0.01098	0.00892	0.01065	0.00943
671	0.00655	0.01253	0.01126	0.00924	0.01079	0.00966
670	0.00665	0.01287	0.01168	0.00958	0.01101	0.01002
669	0.00677	0.01316	0.01218	0.01017	0.01159	0.01032
668	0.00683	0.01359	0.01245	0.01042	0.01187	0.01061
667	0.00667	0.01363	0.01262	0.01058	0.01215	0.01075
666	0.00695	0.0141	0.01317	0.01114	0.01286	0.01126
665	0.00682	0.01431	0.01354	0.0116	0.01321	0.01172
664	0.00681	0.01466	0.01395	0.01201	0.01358	0.01204
663	0.00677	0.01472	0.01427	0.01226	0.01381	0.01203
662	0.0068	0.01526	0.01462	0.0129	0.0143	0.01253
661	0.00682	0.01568	0.01529	0.01335	0.01487	0.01286
660	0.00694	0.01592	0.01569	0.01372	0.01542	0.01332
659	0.00701	0.01629	0.01608	0.01421	0.01603	0.01387
658	0.00669	0.01668	0.01666	0.01473	0.0164	0.01414
657	0.0065	0.0167	0.01694	0.01509	0.01665	0.01419
656	0.0067	0.01732	0.01748	0.01585	0.01742	0.01485
655	0.00696	0.01794	0.01835	0.01663	0.01822	0.01546
654	0.00676	0.01838	0.01899	0.01722	0.01897	0.01594
653	0.00679	0.01891	0.0195	0.01792	0.01965	0.01666
652	0.00672	0.01945	0.02041	0.01879	0.02039	0.01712
651	0.00673	0.01983	0.0208	0.01927	0.02092	0.01759
650	0.00671	0.02046	0.02175	0.02003	0.02179	0.0182
649	0.00688	0.02101	0.02255	0.02089	0.02257	0.0188
648	0.00675	0.02169	0.02315	0.02188	0.02345	0.01951
647	0.00682	0.02229	0.02396	0.02268	0.02447	0.02019
646	0.00665	0.02287	0.02477	0.02344	0.02536	0.02078
645	0.00669	0.02368	0.02564	0.02423	0.02634	0.02149
644	0.00684	0.02447	0.02664	0.02544	0.02742	0.02228
643	0.00661	0.02496	0.02747	0.02625	0.02829	0.02308
642	0.00672	0.02567	0.02847	0.02739	0.02938	0.02383
641	0.00687	0.02651	0.02951	0.02851	0.03036	0.02468
640	0.00669	0.02721	0.0304	0.02956	0.03148	0.02555
639	0.00664	0.02811	0.0317	0.03072	0.03261	0.02648
638	0.0066	0.02914	0.03278	0.03202	0.03391	0.02752
637	0.00657	0.02967	0.03389	0.033	0.03493	0.02817
636	0.00671	0.03061	0.035	0.03422	0.03638	0.02917
635	0.00676	0.03178	0.03638	0.03578	0.03786	0.03029
634	0.00677	0.03288	0.0378	0.03723	0.03946	0.03152
633	0.00665	0.03377	0.03915	0.03871	0.04086	0.03273
632	0.00668	0.03505	0.04077	0.04024	0.04241	0.03378
631	0.00653	0.03614	0.04186	0.04158	0.04387	0.03485
630	0.00679	0.03725	0.04344	0.04325	0.0454	0.03599
629	0.00692	0.03836	0.04496	0.0448	0.04711	0.03738
628	0.00671	0.03941	0.04664	0.04645	0.04882	0.0385
627	0.00669	0.04076	0.04819	0.04839	0.05071	0.03995
626	0.00683	0.04201	0.04996	0.05023	0.05242	0.0413
625	0.00672	0.04328	0.05158	0.05213	0.0542	0.04273
624	0.00672	0.04485	0.05364	0.05409	0.05622	0.04431
623	0.00665	0.04632	0.05557	0.05595	0.05834	0.04583
622	0.00698	0.04812	0.05761	0.05815	0.06062	0.04744
621	0.00698	0.04954	0.05955	0.06035	0.06289	0.04927
620	0.00683	0.05075	0.06145	0.06238	0.06487	0.05075
619	0.00677	0.05238	0.06363	0.06466	0.0672	0.05242
618	0.00699	0.05428	0.06592	0.0671	0.06967	0.05426
617	0.00717	0.05609	0.06829	0.06944	0.07225	0.05619
616	0.0069	0.05787	0.07067	0.072	0.07471	0.0581
615	0.00683	0.05964	0.07294	0.07429	0.07719	0.05997
614	0.00668	0.06109	0.07517	0.0768	0.07977	0.06182
613	0.00664	0.06303	0.07774	0.0794	0.08238	0.06384
612	0.00684	0.06509	0.0805	0.08226	0.0852	0.06604
611	0.00712	0.06712	0.08317	0.08512	0.08823	0.06819
610	0.00735	0.06927	0.08582	0.08783	0.09117	0.07023
609	0.00769	0.07197	0.08918	0.09145	0.09464	0.07312
608	0.00719	0.07427	0.09219	0.09466	0.09806	0.07572
607	0.00717	0.07652	0.09534	0.09784	0.10105	0.07812
606	0.00737	0.07895	0.09832	0.10112	0.10441	0.08072
605	0.00764	0.0816	0.10158	0.10446	0.10805	0.08322
604	0.00732	0.0838	0.10484	0.10766	0.11167	0.0858
603	0.00748	0.08648	0.10831	0.11146	0.11516	0.0886
602	0.00723	0.0889	0.11151	0.11506	0.11863	0.09132
601	0.00745	0.09159	0.11499	0.11883	0.12262	0.09424
600	0.00747	0.0945	0.11877	0.12269	0.12641	0.09716
599	0.00774	0.09738	0.12273	0.12668	0.13051	0.10034
598	0.00746	0.10017	0.12619	0.13034	0.1345	0.10319
597	0.00767	0.10317	0.12998	0.13463	0.13868	0.10632
596	0.00774	0.1061	0.13399	0.13884	0.14289	0.10955
595	0.00763	0.10916	0.1381	0.14312	0.14735	0.11295
594	0.00778	0.1125	0.14222	0.14751	0.15178	0.11624
593	0.00812	0.11575	0.14683	0.15226	0.1566	0.11987
592	0.00866	0.11975	0.15143	0.1571	0.16163	0.12389
591	0.00798	0.12294	0.15566	0.16135	0.16597	0.12693
590	0.00803	0.12553	0.15943	0.16535	0.17007	0.13008
589	0.00805	0.12887	0.16365	0.17008	0.17485	0.13377
588	0.00796	0.13219	0.16826	0.17502	0.17973	0.13748
587	0.00753	0.13536	0.17242	0.17925	0.18426	0.14062
586	0.00792	0.1394	0.17719	0.18432	0.18941	0.14447
585	0.0083	0.14353	0.18278	0.19022	0.19555	0.14921
584	0.00836	0.14729	0.18771	0.19546	0.20101	0.15325
583	0.00838	0.15094	0.19281	0.20068	0.20643	0.15732
582	0.00835	0.15497	0.19791	0.20617	0.21173	0.16127
581	0.00843	0.15871	0.20306	0.21139	0.21716	0.16557
580	0.00871	0.16272	0.20812	0.21698	0.22283	0.16986
579	0.00869	0.16694	0.21339	0.2225	0.22872	0.17404
578	0.0087	0.171	0.21876	0.22801	0.23438	0.17833
577	0.00876	0.1751	0.22423	0.23387	0.24028	0.1827
576	0.00842	0.17905	0.22958	0.23938	0.24596	0.18707
575	0.00862	0.18306	0.23512	0.24536	0.25178	0.19159
574	0.00881	0.18766	0.24074	0.25118	0.25803	0.1962
573	0.00888	0.19206	0.24646	0.25702	0.26413	0.20074
572	0.00884	0.19625	0.2519	0.26317	0.27022	0.2053
571	0.00929	0.20099	0.25794	0.26938	0.2766	0.21019
570	0.00941	0.20565	0.26397	0.27569	0.28304	0.21509
569	0.00921	0.20996	0.26939	0.28165	0.28904	0.21921
568	0.00922	0.21418	0.27495	0.28762	0.29531	0.22406
567	0.00923	0.21864	0.28097	0.29381	0.30153	0.22891
566	0.00937	0.22328	0.28703	0.30018	0.30786	0.23385
565	0.00947	0.22782	0.29284	0.30627	0.31441	0.23835
564	0.00949	0.23265	0.299	0.31277	0.32113	0.24345
563	0.00963	0.23721	0.30493	0.31936	0.32767	0.24828
562	0.00981	0.24155	0.31103	0.32561	0.33434	0.25337
561	0.00973	0.24621	0.31712	0.33199	0.34056	0.25808
560	0.00982	0.25084	0.32279	0.3381	0.34683	0.26288
559	0.00979	0.25533	0.32871	0.3443	0.35315	0.26761
558	0.00971	0.26012	0.33451	0.35058	0.35969	0.27241
557	0.01004	0.26482	0.34073	0.35699	0.36631	0.2774
556	0.01	0.26881	0.3466	0.36321	0.37277	0.28207
555	0.01003	0.27363	0.35257	0.36943	0.37918	0.28689
554	0.0103	0.27824	0.35856	0.37576	0.38546	0.29182
553	0.01032	0.2828	0.36441	0.382	0.3918	0.2968
552	0.01024	0.28731	0.37013	0.38804	0.39815	0.30117
551	0.01049	0.29163	0.37604	0.39428	0.40446	0.30605
550	0.01022	0.296	0.38173	0.40046	0.41072	0.31073
549	0.0105	0.30035	0.38742	0.40653	0.4169	0.31538
548	0.01031	0.30488	0.39307	0.41246	0.42306	0.32
547	0.01066	0.30942	0.39881	0.41846	0.42935	0.3246
546	0.01081	0.31357	0.40412	0.42419	0.43508	0.32893
545	0.01067	0.31748	0.4096	0.42994	0.44087	0.33323
544	0.01131	0.32229	0.41578	0.43621	0.44743	0.33835
543	0.01101	0.32648	0.42103	0.44202	0.4534	0.34263
542	0.01076	0.33043	0.42618	0.44753	0.45903	0.34686
541	0.01094	0.33444	0.43146	0.45299	0.46454	0.35104
540	0.01095	0.33838	0.43657	0.45834	0.47003	0.35513
539	0.01103	0.34244	0.4419	0.46385	0.47577	0.35942
538	0.01121	0.34623	0.44689	0.4691	0.48134	0.36344
537	0.01114	0.35004	0.45172	0.47435	0.48675	0.36738
536	0.01127	0.35374	0.45656	0.47955	0.49176	0.3714
535	0.01125	0.35735	0.46119	0.48437	0.49681	0.37518
534	0.01143	0.36106	0.46599	0.48922	0.50194	0.3788
533	0.01158	0.36464	0.47055	0.4943	0.50698	0.38278
532	0.01163	0.36794	0.47497	0.49891	0.51151	0.38634
531	0.01159	0.37123	0.47931	0.50325	0.51616	0.38982
530	0.01147	0.37452	0.48361	0.50771	0.52086	0.39314
529	0.01154	0.37759	0.48741	0.51192	0.52513	0.39639
528	0.01148	0.38045	0.49128	0.51597	0.52926	0.39928
527	0.01163	0.38323	0.49474	0.52002	0.53312	0.40223
526	0.01192	0.38624	0.49879	0.52407	0.53744	0.40549
525	0.01201	0.38933	0.50248	0.52785	0.54142	0.40855
524	0.01209	0.39181	0.50578	0.53128	0.54488	0.4111
523	0.01209	0.39418	0.50883	0.53466	0.54829	0.41359
522	0.0121	0.39669	0.51203	0.53794	0.55179	0.41623
521	0.01219	0.39907	0.51505	0.54125	0.5551	0.41872
520	0.0122	0.40122	0.51777	0.5441	0.55809	0.42082
519	0.01232	0.40315	0.52026	0.5467	0.5608	0.42289
518	0.01215	0.40503	0.52273	0.54922	0.56345	0.42496
517	0.01241	0.40693	0.525	0.55184	0.5657	0.42675
516	0.01245	0.4085	0.52705	0.55392	0.56814	0.42861
515	0.01254	0.41003	0.52899	0.556	0.57025	0.42996
514	0.01247	0.41118	0.53061	0.5575	0.57195	0.43125
513	0.01277	0.41262	0.53205	0.55929	0.57376	0.43251
512	0.01267	0.41344	0.53334	0.56078	0.57504	0.43353
511	0.01234	0.41406	0.53438	0.56163	0.576	0.4344
510	0.01276	0.41517	0.53539	0.56292	0.57727	0.43537
509	0.01281	0.41568	0.53621	0.56365	0.57811	0.43583
508	0.01287	0.41622	0.53666	0.56417	0.5787	0.43607
507	0.01302	0.41661	0.53707	0.56437	0.57913	0.43682
506	0.01312	0.41689	0.53723	0.5648	0.57939	0.43677
505	0.01323	0.41672	0.5373	0.56464	0.57938	0.43684
504	0.01314	0.41643	0.5368	0.56448	0.57909	0.43639
503	0.01317	0.41606	0.53641	0.56389	0.57845	0.43609
502	0.013	0.41555	0.53556	0.56314	0.57766	0.43544
501	0.01295	0.41489	0.53466	0.56212	0.57656	0.43462
500	0.01325	0.41418	0.5336	0.56102	0.57549	0.4339
499	0.01318	0.41325	0.53234	0.5595	0.57408	0.43281
498	0.01317	0.41197	0.53067	0.55814	0.57242	0.43162
497	0.01334	0.41076	0.5291	0.55624	0.57049	0.4301
496	0.01335	0.40933	0.52707	0.55403	0.56846	0.42861
495	0.01349	0.40761	0.5251	0.55169	0.56614	0.42683
494	0.01364	0.40617	0.52247	0.54943	0.56374	0.42501
493	0.0135	0.40409	0.52017	0.54676	0.56121	0.42321
492	0.0136	0.40199	0.51741	0.54393	0.55816	0.42069
491	0.01369	0.39997	0.51446	0.54089	0.55475	0.4185
490	0.01364	0.39759	0.51122	0.53756	0.55156	0.41598
489	0.01366	0.39508	0.50803	0.53418	0.54805	0.41321
488	0.01381	0.39253	0.5046	0.53036	0.54438	0.41041
487	0.01395	0.38985	0.50091	0.52662	0.54054	0.4077
486	0.0138	0.38681	0.49702	0.52251	0.53625	0.40456
485	0.01391	0.38367	0.49312	0.51833	0.53192	0.40125
484	0.01402	0.3808	0.48888	0.51379	0.52753	0.39792
483	0.01404	0.37749	0.4845	0.50951	0.52256	0.39432
482	0.0141	0.37426	0.48033	0.50496	0.51829	0.39103
481	0.01427	0.37076	0.47589	0.49998	0.51335	0.38728
480	0.01417	0.36696	0.47089	0.49483	0.508	0.38334
479	0.01385	0.36292	0.46557	0.48924	0.50224	0.37898
478	0.01438	0.35935	0.46045	0.48402	0.49667	0.37497
477	0.0145	0.35508	0.45521	0.4784	0.49096	0.37076
476	0.01442	0.35141	0.44988	0.47275	0.48524	0.36629
475	0.01456	0.34705	0.44436	0.46682	0.4792	0.36195
474	0.01465	0.34275	0.43864	0.46095	0.47335	0.35746
473	0.01426	0.33798	0.43257	0.45447	0.46673	0.35237
472	0.01473	0.33381	0.42703	0.44848	0.46057	0.34798
471	0.01489	0.32946	0.42109	0.44225	0.45416	0.34309
470	0.01485	0.32487	0.41488	0.43581	0.44759	0.33818
469	0.01496	0.32035	0.4089	0.42969	0.44112	0.33349
468	0.01511	0.31553	0.40273	0.42312	0.43449	0.3284
467	0.01466	0.31049	0.39632	0.41626	0.42767	0.32312
466	0.01519	0.30596	0.3902	0.40949	0.42066	0.31811
465	0.01529	0.30116	0.3835	0.40277	0.41387	0.31299
464	0.01532	0.29622	0.37704	0.39596	0.40679	0.30759
463	0.01557	0.29146	0.3707	0.3891	0.39973	0.30251
462	0.01584	0.28655	0.36414	0.38252	0.39294	0.2975
461	0.01552	0.28167	0.35765	0.37563	0.3861	0.29212
460	0.01575	0.27664	0.35122	0.36862	0.37877	0.28696
459	0.01603	0.27173	0.34469	0.3617	0.37175	0.28156
458	0.01615	0.26674	0.33799	0.3547	0.36459	0.27627
457	0.01611	0.26149	0.33091	0.34725	0.35697	0.27068
456	0.01639	0.25646	0.3243	0.34028	0.34982	0.26522
455	0.01676	0.25159	0.31796	0.3337	0.34291	0.26024
454	0.01673	0.24662	0.31144	0.32663	0.33581	0.25483
453	0.01682	0.24153	0.30441	0.31933	0.32857	0.24941
452	0.01706	0.23674	0.2982	0.31268	0.3215	0.24412
451	0.01717	0.23191	0.29159	0.30572	0.31451	0.23889
450	0.01759	0.22721	0.28524	0.29916	0.30779	0.23384
449	0.01777	0.22249	0.27892	0.29243	0.30087	0.22857
448	0.01765	0.21736	0.27246	0.28527	0.29361	0.22352
447	0.018	0.21287	0.26604	0.27884	0.28708	0.21837
446	0.01828	0.20822	0.26019	0.27249	0.28035	0.21352
445	0.01882	0.20394	0.25411	0.26602	0.27385	0.20873
444	0.01897	0.19928	0.24807	0.25959	0.26742	0.20357
443	0.01926	0.19499	0.24205	0.25349	0.26114	0.19911
442	0.01965	0.1906	0.23626	0.24733	0.25467	0.19446
441	0.01999	0.18644	0.23063	0.24142	0.24882	0.18994
440	0.02019	0.18249	0.22529	0.23573	0.24278	0.18549
439	0.02073	0.17874	0.21981	0.23001	0.2369	0.18142
438	0.02154	0.17501	0.21469	0.22454	0.23142	0.17712
437	0.0218	0.17082	0.20947	0.21883	0.2258	0.17273
436	0.02195	0.16675	0.20405	0.21334	0.22017	0.16867
435	0.02217	0.16323	0.19868	0.20787	0.21423	0.16421
434	0.023	0.15994	0.19427	0.20289	0.2092	0.16079
433	0.02371	0.15655	0.18963	0.19806	0.2044	0.1569
432	0.02438	0.15342	0.18507	0.19353	0.19966	0.15349
431	0.02458	0.15019	0.18072	0.18865	0.19467	0.14964
430	0.0253	0.14734	0.17651	0.18444	0.19037	0.14648
429	0.02607	0.1446	0.17259	0.18024	0.18606	0.14352
428	0.02695	0.14205	0.16873	0.1763	0.18195	0.14052
427	0.02781	0.13972	0.16513	0.1725	0.17826	0.13773
426	0.02834	0.13719	0.16165	0.16867	0.17432	0.13474
425	0.02929	0.13521	0.15846	0.16532	0.17098	0.13227
424	0.02974	0.13283	0.15533	0.16207	0.16741	0.12978
423	0.03094	0.13136	0.15262	0.15889	0.16468	0.12779
422	0.03178	0.12941	0.14978	0.15608	0.16174	0.12548
421	0.03269	0.12776	0.14722	0.15344	0.15875	0.12343
420	0.0336	0.12658	0.14501	0.151	0.15623	0.12181
419	0.03457	0.12574	0.14312	0.14918	0.15422	0.12031
418	0.03539	0.12426	0.14096	0.14683	0.15218	0.11887
417	0.03654	0.12317	0.13927	0.14513	0.15043	0.11755
416	0.03736	0.12204	0.13757	0.14331	0.14861	0.11601
415	0.03843	0.12157	0.13607	0.14172	0.14707	0.11496
414	0.0392	0.121	0.13444	0.14012	0.14561	0.11387
413	0.04029	0.12073	0.13364	0.13922	0.14444	0.11313
412	0.0416	0.12055	0.13292	0.13854	0.14373	0.1125
411	0.04251	0.1202	0.13221	0.1377	0.14294	0.11216
410	0.04333	0.12016	0.13144	0.13704	0.14246	0.11185
409	0.04445	0.12041	0.13122	0.13678	0.14202	0.11158
408	0.04514	0.12085	0.13103	0.13664	0.14188	0.11172
407	0.04629	0.12101	0.13094	0.13637	0.14187	0.11165
406	0.04702	0.1213	0.13115	0.13654	0.142	0.11163
405	0.04743	0.12162	0.1311	0.13682	0.14221	0.11178
404	0.04835	0.12249	0.13173	0.13726	0.14283	0.11231
403	0.04924	0.1232	0.13245	0.13808	0.14362	0.1132
402	0.04999	0.12432	0.13336	0.13905	0.14446	0.1139
401	0.05086	0.12533	0.13438	0.14024	0.1457	0.1149
400	0.05143	0.12641	0.13552	0.14115	0.14689	0.11576
399	0.05183	0.12754	0.1366	0.14232	0.14785	0.11658
398	0.05228	0.12876	0.1381	0.14402	0.14952	0.11793
397	0.05311	0.13086	0.14034	0.14632	0.15204	0.11971
396	0.05335	0.13252	0.14214	0.14791	0.15367	0.12107
395	0.05402	0.13417	0.14374	0.14987	0.15575	0.12253
394	0.05463	0.13555	0.1456	0.15182	0.15795	0.12426
393	0.05465	0.13724	0.14771	0.1541	0.15997	0.12586
392	0.05495	0.13906	0.14993	0.15658	0.16265	0.12797
391	0.0554	0.14123	0.15285	0.15945	0.16571	0.13015
390	0.05584	0.14345	0.15545	0.16246	0.1686	0.13238
389	0.05662	0.14627	0.15859	0.16569	0.17183	0.13507
388	0.05687	0.14866	0.16154	0.16868	0.17523	0.13738
387	0.05728	0.15131	0.16487	0.17213	0.17864	0.14002
386	0.05747	0.15384	0.168	0.17563	0.18254	0.14277
385	0.05786	0.15658	0.1715	0.17957	0.18616	0.14579
384	0.05831	0.15943	0.17523	0.18323	0.19013	0.14872
383	0.05826	0.1623	0.1788	0.18685	0.19383	0.15163
382	0.05862	0.16531	0.18236	0.19104	0.19791	0.15454
381	0.05884	0.16839	0.18623	0.19506	0.202	0.15766
380	0.05915	0.1716	0.19041	0.19923	0.20656	0.16102
379	0.05953	0.17517	0.1949	0.2039	0.21133	0.16495
378	0.05954	0.17815	0.19894	0.20824	0.21558	0.16811
377	0.05991	0.18168	0.20317	0.21291	0.22031	0.17155
376	0.06044	0.18515	0.20765	0.21762	0.22518	0.17517
375	0.06066	0.18919	0.21274	0.22255	0.23065	0.17934
374	0.06064	0.19289	0.21721	0.22712	0.23486	0.18254
373	0.0606	0.19583	0.22132	0.23194	0.2394	0.18627
372	0.06083	0.1998	0.22616	0.23683	0.24489	0.19006
371	0.06049	0.20326	0.23069	0.24132	0.24997	0.19384
370	0.06128	0.20708	0.23595	0.24733	0.25568	0.19826
369	0.06161	0.2111	0.24127	0.25267	0.26145	0.20267
368	0.06168	0.21499	0.24654	0.25826	0.26729	0.20716
367	0.06192	0.21918	0.25185	0.26402	0.27319	0.21144
366	0.06173	0.22348	0.2577	0.27	0.27945	0.21608
365	0.06195	0.22812	0.26332	0.276	0.28548	0.2206
364	0.06234	0.23327	0.26952	0.2828	0.29234	0.22574
363	0.06269	0.23786	0.27555	0.28917	0.29863	0.2308
362	0.06285	0.24246	0.282	0.29561	0.30558	0.23587
361	0.0632	0.24781	0.28889	0.30256	0.31271	0.24142
360	0.0635	0.25282	0.2957	0.30984	0.31997	0.24673
359	0.0637	0.25804	0.30205	0.31688	0.32727	0.2523
358	0.06405	0.2635	0.30903	0.32418	0.33517	0.25784
357	0.06436	0.26937	0.31633	0.33181	0.34268	0.26402
356	0.06479	0.27492	0.32382	0.33931	0.35062	0.26974
355	0.06527	0.28067	0.33128	0.34733	0.35863	0.27611
354	0.06531	0.28689	0.33864	0.35506	0.36641	0.28218
353	0.0657	0.29183	0.34554	0.36256	0.37431	0.28799
352	0.06599	0.29787	0.35359	0.3709	0.3827	0.29429
351	0.06682	0.30434	0.36196	0.37948	0.39166	0.30103
350	0.06678	0.31001	0.36912	0.3872	0.39949	0.30688
349	0.06664	0.3162	0.37717	0.39546	0.40806	0.31305
348	0.06744	0.32272	0.38548	0.40459	0.4176	0.32006
347	0.06805	0.32899	0.39368	0.4127	0.42618	0.3269
346	0.0685	0.3356	0.40241	0.42189	0.43531	0.33383
345	0.06881	0.34188	0.41039	0.43043	0.44386	0.34027
344	0.06952	0.34815	0.41845	0.43895	0.45277	0.34662
343	0.07011	0.35455	0.42668	0.4472	0.46139	0.3535
342	0.07081	0.36133	0.43447	0.45585	0.47028	0.36012
341	0.07161	0.36788	0.44315	0.4648	0.47917	0.3668
340	0.07241	0.37405	0.45116	0.47289	0.48779	0.37321
339	0.07315	0.38068	0.45935	0.48208	0.49702	0.38056
338	0.07408	0.38756	0.46761	0.49021	0.50602	0.38703
337	0.07557	0.39465	0.47602	0.49938	0.51504	0.39417
336	0.07748	0.40134	0.48402	0.50755	0.52371	0.40062
335	0.07894	0.40786	0.49228	0.516	0.53236	0.40738
334	0.08039	0.41401	0.49964	0.52359	0.54108	0.41356
333	0.08295	0.42128	0.50807	0.53266	0.5499	0.42103
332	0.0852	0.42789	0.5149	0.53997	0.55712	0.42657
331	0.08821	0.43406	0.5217	0.54728	0.56502	0.43227
330	0.09137	0.44142	0.52905	0.5549	0.57307	0.43902
329	0.09574	0.44814	0.53646	0.56241	0.58112	0.44466
328	0.10072	0.45572	0.54357	0.56987	0.58966	0.45123
327	0.1062	0.46338	0.55045	0.57735	0.59694	0.45774
326	0.11287	0.47209	0.55779	0.5847	0.60534	0.46413
325	0.12051	0.48016	0.56433	0.59187	0.61304	0.46993
324	0.12924	0.48872	0.57068	0.59989	0.62114	0.47649
323	0.14029	0.49897	0.57789	0.60685	0.62901	0.48304
322	0.15246	0.50984	0.58512	0.61517	0.63745	0.49017
321	0.16653	0.52094	0.59285	0.62257	0.6467	0.49801
320	0.18277	0.53372	0.60029	0.63102	0.65617	0.50537
319	0.20221	0.54845	0.6091	0.64033	0.66649	0.51469
318	0.2247	0.56567	0.6187	0.6516	0.67839	0.52405
317	0.25053	0.58345	0.62861	0.66272	0.6905	0.53508
316	0.28056	0.60505	0.64003	0.67537	0.70522	0.54734
315	0.31572	0.63029	0.65389	0.69016	0.72171	0.56229
314	0.35584	0.65896	0.66992	0.70807	0.7409	0.57866
313	0.40281	0.69144	0.68936	0.72815	0.76303	0.59884
312	0.45697	0.73109	0.71161	0.75116	0.78899	0.62174
311	0.52087	0.7791	0.73878	0.78203	0.8231	0.65041
310	0.58817	0.83047	0.77069	0.815	0.85865	0.68329
309	0.66647	0.89082	0.80405	0.8517	0.89804	0.71711
308	0.75754	0.95786	0.84752	0.89702	0.94764	0.76204
307	0.87327	1.04128	0.89833	0.94994	1.00591	0.81394
306	1.00219	1.13866	0.96306	1.01801	1.07783	0.87685
305	1.14772	1.24454	1.03264	1.08904	1.15678	0.94534
304	1.30203	1.36426	1.10897	1.16934	1.24566	1.02546
303	1.47914	1.50852	1.20661	1.26723	1.35085	1.1123
302	1.68506	1.65108	1.29931	1.371	1.46019	1.2131
301	1.88455	1.81442	1.40675	1.4822	1.57298	1.31427
300	2.09501	2.03905	1.53915	1.60321	1.72815	1.43976

## Sheet: Figure_3
Fig 3f														Fig 3g: Cyclization
														TGA						For Cycle 2&3: The irradiated sample of the prior sample was taken as t = 0
		!		With ROS producent				Without ROS producent		!				Cycle 1						Cycle 2				Cycle 3
Before Washing		After Washing		loaded		After irradiation		loaded		After irradiation				t = 0		loaded		after irraditation		loaded		after irraditation		loaded		after irraditation
##Temp./°C	Mass/%	##Temp./°C	Mass/%	##Temp./°C	Mass/%	##Temp./°C	Mass/%	##Temp./°C	Mass/%	##Temp./°C	Mass/%			##Temp./°C	Mass/%	##Temp./°C	Mass/%	##Temp./°C	Mass/%	##Temp./°C	Mass/%	##Temp./°C	Mass/%	##Temp./°C	Mass/%	##Temp./°C	Mass/%
33.75	100	28.105	100	28.343	100	28.213	100	33.75	100	28.105	100			36.705	100	36.642	100	36.705	100	33.097	100	36.696	100	36.781	100	36.849	100
33.975	99.9836	28.176	100	28.443	99.9849	28.313	99.8973	33.975	99.9836	28.176	100			37.353	99.949	36.625	99.9919	37.353	99.8895	33.629	99.9551	36.715	100	37.406	99.9332	36.852	100
34.053	99.9508	28.225	99.98	28.543	99.9611	28.413	100.011	34.053	99.9508	28.225	99.98			39.313	99.9943	36.65	99.9919	39.313	99.765	35.653	99.9234	36.72	99.9882	39.379	100.05	36.849	100
34.108	99.9344	28.29	99.98	28.643	99.9691	28.513	99.9801	34.108	99.9344	28.29	99.98			42.216	100.003	36.649	99.9919	42.216	99.6602	38.771	99.8811	36.731	99.9844	42.286	100.1	36.849	100
34.196	99.9344	28.359	99.98	28.743	99.9806	28.613	100.081	34.196	99.9344	28.359	99.98			45.811	99.9774	36.654	99.9939	45.811	99.5102	42.646	99.7993	36.732	99.9844	45.881	100.083	36.854	100
34.266	99.918	28.414	99.98	28.843	99.9611	28.713	100.111	34.266	99.918	28.414	99.98			50.188	99.9434	36.646	100	50.188	99.3629	47.402	99.7147	36.729	99.9844	50.244	100.088	36.855	100
34.351	99.9016	28.498	99.98	28.943	99.9612	28.813	100.117	34.351	99.9016	28.498	99.98			55.236	99.8528	36.662	100	55.236	99.1468	52.908	99.5765	36.727	99.9844	55.311	99.9861	36.863	100
34.422	99.9016	28.55	99.98	29.043	99.9616	28.913	100.118	34.422	99.9016	28.55	99.98			60.754	99.7282	36.657	100	60.754	98.9429	58.824	99.4285	36.723	99.9804	60.826	99.8345	36.86	100
34.499	99.8852	28.624	99.98	29.143	99.9615	29.013	100.118	34.499	99.8852	28.624	99.98			66.535	99.5668	36.659	100	66.535	98.7069	65.038	99.2638	36.741	99.9686	66.612	99.6509	36.864	100
34.564	99.8852	28.682	99.98	29.243	99.9615	29.113	100.118	34.564	99.8852	28.682	99.98			72.508	99.3837	36.673	99.9959	72.508	98.4445	71.37	99.0728	36.736	99.9686	72.56	99.4341	36.863	99.9969
34.64	99.8852	28.731	99.98	29.343	99.9615	29.213	100.118	34.64	99.8852	28.731	99.98			78.544	99.2119	36.659	99.9919	78.544	98.2274	77.723	98.924	36.73	99.9686	78.577	99.2325	36.873	99.9878
34.702	99.8688	28.817	100	29.443	99.9615	29.313	100.118	34.702	99.8688	28.817	100			84.584	99.0637	36.68	99.9919	84.584	98.0217	84.058	98.7646	36.742	99.9686	84.625	99.0989	36.882	99.9878
34.779	99.8525	28.872	100	29.543	99.9615	29.413	100.12	34.779	99.8525	28.872	100			90.603	98.9505	36.689	99.9919	90.603	97.8688	90.25	98.6431	36.754	99.9686	90.648	99.0155	36.866	99.9878
34.838	99.8361	28.947	99.98	29.643	99.9615	29.513	100.027	34.838	99.8361	28.947	99.98			96.534	98.8627	36.695	99.9919	96.534	97.7357	96.359	98.5532	36.742	99.9686	96.548	98.9489	36.877	99.9878
34.92	99.8197	29.011	99.98	29.743	99.9615	29.613	100.007	34.92	99.8197	29.011	99.98			102.294	98.8145	36.69	99.9919	102.294	97.6366	102.266	98.4687	36.761	99.9648	102.322	98.9489	36.88	99.9878
34.979	99.8197	29.079	99.98	29.843	99.9615	29.713	99.9992	34.979	99.8197	29.079	99.98			107.943	98.8032	36.709	99.9878	107.943	97.5998	107.98	98.4239	36.763	99.953	107.928	98.9905	36.882	99.9878
35.053	99.8197	29.131	99.98	29.943	99.9616	29.813	100.051	35.053	99.8197	29.131	99.98			113.427	98.8061	36.701	99.9837	113.427	97.5687	113.51	98.3762	36.764	99.953	113.421	99.0155	36.889	99.9847
35.117	99.8033	29.209	100	30.043	99.9617	29.913	99.9978	35.117	99.8033	29.209	100			118.788	98.8145	36.696	99.9837	118.788	97.5431	118.928	98.3472	36.777	99.953	118.77	99.0615	36.893	99.9757
35.181	99.8033	29.278	100	30.143	99.9604	30.013	100.104	35.181	99.8033	29.278	100			124.081	98.8485	36.701	99.9817	124.081	97.5403	124.225	98.3234	36.769	99.953	124.045	99.1032	36.879	99.9757
35.248	99.7869	29.337	100	30.243	99.9625	30.113	100.113	35.248	99.7869	29.337	100			129.296	98.8711	36.706	99.9797	129.296	97.5261	129.435	98.3102	36.769	99.953	129.236	99.1324	36.919	99.9757
35.31	99.7869	29.408	100	30.343	99.9191	30.213	100.115	35.31	99.7869	29.408	100			134.426	98.9023	36.709	99.9756	134.426	97.5261	134.574	98.297	36.78	99.953	134.384	99.1825	36.887	99.9757
35.378	99.7705	29.477	100	30.443	99.9238	30.313	100.213	35.378	99.7705	29.477	100			139.546	98.925	36.714	99.9715	139.546	97.5148	139.679	98.2785	36.785	99.953	139.494	99.2158	36.886	99.9757
35.444	99.7541	29.538	99.98	30.543	99.9231	30.413	100.103	35.444	99.7541	29.538	99.98			144.623	98.9476	36.711	99.9715	144.623	97.5092	144.748	98.2653	36.785	99.953	144.574	99.2491	36.905	99.9726
35.514	99.7377	29.605	99.98	30.643	99.923	30.513	100.119	35.514	99.7377	29.605	99.98			149.656	98.9759	36.729	99.9715	149.656	97.5092	149.773	98.26	36.776	99.953	149.617	99.2909	36.895	99.9634
35.572	99.7377	29.673	99.98	30.743	99.9233	30.613	100.118	35.572	99.7377	29.673	99.98			154.676	99.0042	36.722	99.9715	154.676	97.5006	154.781	98.2257	36.785	99.953	154.632	99.2992	36.905	99.9634
35.63	99.7377	29.744	100	30.843	99.924	30.713	100.118	35.63	99.7377	29.744	100			159.686	99.0155	36.727	99.9715	159.686	97.4751	159.778	98.1966	36.793	99.953	159.638	99.3201	36.908	99.9634
35.696	99.7213	29.804	100	30.943	99.9046	30.813	100.102	35.696	99.7213	29.804	100			164.675	99.0269	36.727	99.9715	164.675	97.4525	164.764	98.1543	36.785	99.953	164.621	99.3242	36.908	99.9634
35.752	99.7049	29.875	99.98	31.043	99.8835	30.913	100.216	35.752	99.7049	29.875	99.98			169.659	99.0524	36.746	99.9715	169.659	97.4441	169.727	98.1227	36.786	99.953	169.592	99.3534	36.922	99.9634
35.823	99.6885	29.929	99.98	31.143	99.8844	31.013	100.114	35.823	99.6885	29.929	99.98			174.612	99.0382	36.73	99.9715	174.612	97.3988	174.667	98.0672	36.805	99.953	174.561	99.366	36.92	99.9634
35.883	99.6721	30.002	99.98	31.243	99.8847	31.113	100.117	35.883	99.6721	30.002	99.98			179.582	99.0524	36.748	99.9715	179.582	97.3875	179.623	98.0328	36.796	99.953	179.538	99.3784	36.924	99.9634
35.93	99.6721	30.063	99.98	31.343	99.8846	31.213	100.119	35.93	99.6721	30.063	99.98			184.546	99.041	36.755	99.9715	184.546	97.3421	184.58	97.98	36.808	99.953	184.534	99.3617	36.928	99.9634
36.002	99.6557	30.148	99.98	31.443	99.8839	31.313	100.043	36.002	99.6557	30.148	99.98			189.538	99.0326	36.751	99.9715	189.538	97.2996	189.564	97.906	36.807	99.953	189.532	99.3701	36.944	99.9634
36.052	99.6557	30.209	99.98	31.543	99.8886	31.413	100.023	36.052	99.6557	30.209	99.98			194.529	99.0184	36.759	99.9715	194.529	97.2515	194.548	97.8215	36.814	99.953	194.522	99.3784	36.929	99.9634
36.098	99.6557	30.283	99.98	31.643	99.8451	31.513	100.123	36.098	99.6557	30.283	99.98			199.521	98.9844	36.759	99.9675	199.521	97.1948	199.556	97.7343	36.826	99.953	199.534	99.3534	36.942	99.9573
36.167	99.6393	30.354	99.98	31.743	99.8472	31.613	100.118	36.167	99.6393	30.354	99.98			204.534	98.9391	36.767	99.9634	204.534	97.1184	204.582	97.6128	36.829	99.953	204.533	99.3034	36.945	99.9512
36.206	99.623	30.421	99.98	31.843	99.8463	31.713	100.118	36.206	99.623	30.421	99.98			209.526	98.8938	36.784	99.9634	209.526	97.0363	209.558	97.4834	36.832	99.953	209.529	99.27	36.939	99.9512
36.281	99.6066	30.493	99.96	31.943	99.8473	31.813	100.118	36.281	99.6066	30.493	99.96			214.533	98.8145	36.773	99.9634	214.533	96.9229	214.567	97.3248	36.836	99.953	214.527	99.1866	36.955	99.9512
36.328	99.5902	30.54	99.96	32.043	99.8259	31.913	100.118	36.328	99.5902	30.54	99.96			219.518	98.7239	36.771	99.9634	219.518	96.8098	219.577	97.1346	36.841	99.9492	219.516	99.1018	36.955	99.9512
36.384	99.5902	30.622	99.96	32.143	99.8069	32.013	100.046	36.384	99.5902	30.622	99.96			224.523	98.5898	36.79	99.9634	224.523	96.6445	224.574	96.8916	36.833	99.9374	224.513	98.9669	36.969	99.9512
36.433	99.5738	30.683	99.96	32.243	99.8074	32.113	99.9988	36.433	99.5738	30.683	99.96			229.522	98.4285	36.798	99.9634	229.522	96.4577	229.579	96.6239	36.834	99.9374	229.512	98.7987	36.962	99.9512
36.497	99.5738	30.764	99.96	32.343	99.8077	32.213	100.085	36.497	99.5738	30.764	99.96			234.531	98.218	36.795	99.9655	234.531	96.2132	234.581	96.2663	36.838	99.9374	234.515	98.5984	36.978	99.9512
36.551	99.541	30.822	99.96	32.443	99.8077	32.313	100.114	36.551	99.541	30.822	99.96			239.523	97.948	36.792	99.9655	239.523	95.9206	239.568	95.8367	36.848	99.9374	239.5	98.3301	36.963	99.9512
36.59	99.541	30.887	99.98	32.543	99.8076	32.413	100.119	36.59	99.541	30.887	99.98			244.542	97.5866	36.799	99.9655	244.542	95.5365	244.581	95.3163	36.848	99.9374	244.504	97.9866	36.983	99.9512
36.66	99.541	30.958	99.98	32.643	99.8079	32.513	100.127	36.66	99.541	30.958	99.98			249.538	97.1203	36.813	99.9655	249.538	95.0475	249.609	94.6664	36.848	99.9374	249.506	97.5807	36.988	99.9512
36.709	99.5246	31.035	99.98	32.743	99.8091	32.613	100.009	36.709	99.5246	31.035	99.98			254.565	96.5389	36.827	99.9655	254.565	94.4322	254.616	93.8642	36.864	99.9374	254.511	97.0801	36.997	99.9512
36.755	99.5082	31.109	99.96	32.843	99.7863	32.713	100.003	36.755	99.5082	31.109	99.96			259.581	95.7677	36.824	99.9655	259.581	93.6384	259.676	92.8154	36.858	99.9374	259.518	96.467	36.982	99.9512
36.804	99.4754	31.182	99.96	32.943	99.7687	32.813	99.9999	36.804	99.4754	31.182	99.96			264.619	94.7757	36.811	99.9655	264.619	92.6124	264.8	91.2903	36.873	99.9374	264.518	95.751	37.006	99.9512
36.86	99.4754	31.232	99.96	33.043	99.7689	32.913	99.9997	36.86	99.4754	31.232	99.96			269.666	93.5383	36.827	99.9655	269.666	91.3608	270.094	88.8177	36.885	99.9374	269.538	94.8584	37.005	99.9512
36.903	99.4754	31.3	99.96	33.143	99.7693	33.013	99.9996	36.903	99.4754	31.3	99.96			274.646	92.181	36.841	99.9655	274.646	89.9865	275.004	86.6434	36.884	99.9374	274.542	93.8142	37.014	99.9512
36.975	99.459	31.383	99.96	33.243	99.7693	33.113	100.014	36.975	99.459	31.383	99.96			279.581	90.853	36.841	99.9614	279.581	88.616	279.771	84.7203	36.89	99.9374	279.53	92.6352	37.028	99.9512
36.99	99.459	31.449	99.96	33.343	99.7682	33.213	99.8776	36.99	99.459	31.449	99.96			284.482	89.625	36.857	99.9614	284.482	87.3625	284.643	82.7565	36.888	99.9374	284.501	91.3559	37.016	99.9512
37.03	99.4426	31.516	99.94	33.443	99.7717	33.313	99.7991	37.03	99.4426	31.516	99.94			289.432	88.3961	36.849	99.9614	289.432	86.1223	289.54	80.8237	36.894	99.9374	289.49	89.9558	37.026	99.9512
37.101	99.4262	31.583	99.94	33.543	99.7268	33.413	99.768	37.101	99.4262	31.583	99.94			294.402	87.0916	36.851	99.9614	294.402	84.7952	294.441	78.956	36.891	99.9374	294.468	88.5294	37.02	99.9512
37.153	99.4098	31.637	99.94	33.643	99.7318	33.513	99.7641	37.153	99.4098	31.637	99.94			299.374	85.7222	36.857	99.9594	299.374	83.4031	299.36	77.1367	36.909	99.9374	299.422	87.153	37.035	99.9512
37.192	99.4098	31.708	99.94	33.743	99.7313	33.613	99.7625	37.192	99.4098	31.708	99.94			304.338	84.345	36.865	99.9574	304.338	81.992	304.319	75.3378	36.919	99.9374	304.409	85.743	37.044	99.9512
37.248	99.3934	31.788	99.94	33.843	99.7126	33.713	99.7707	37.248	99.3934	31.788	99.94			309.288	83.0566	36.873	99.9574	309.288	80.6809	309.29	73.544	36.935	99.9374	309.434	84.1664	37.038	99.9512
37.293	99.377	31.86	99.94	33.943	99.6916	33.813	99.6237	37.293	99.377	31.86	99.94			314.359	81.4464	36.868	99.9574	314.359	79.0537	314.34	71.553	36.943	99.9374	314.408	82.5105	37.045	99.9512
37.341	99.377	31.912	99.94	34.043	99.6947	33.913	99.7637	37.341	99.377	31.912	99.94			319.354	79.8768	36.892	99.9553	319.354	77.4501	319.373	69.2767	36.934	99.9374	319.514	80.4749	37.061	99.9512
37.377	99.3607	31.986	99.94	34.143	99.6629	34.013	99.7587	37.377	99.3607	31.986	99.94			324.375	77.8625	36.892	99.9492	324.375	75.4245	324.267	67.2937	36.943	99.9374	324.52	77.9041	37.073	99.9512
37.425	99.3607	32.06	99.94	34.243	99.6508	34.113	99.7579	37.425	99.3607	32.06	99.94			329.625	74.9649	36.898	99.9492	329.625	72.5042	329.2	65.4295	36.953	99.9374	329.61	74.759	37.062	99.9512
37.475	99.3443	32.124	99.94	34.343	99.6103	34.213	99.6383	37.475	99.3443	32.124	99.94			334.655	71.5999	36.914	99.9492	334.655	69.111	334.026	63.8814	36.965	99.9374	334.563	71.3109	37.078	99.9543
37.519	99.3443	32.189	99.94	34.443	99.6164	34.313	99.65	37.519	99.3443	32.189	99.94			339.418	68.9203	36.92	99.9492	339.418	66.4171	339.032	62.3853	36.972	99.9374	339.497	67.8351	37.076	99.9634
37.565	99.2951	32.26	99.92	34.543	99.5731	34.413	99.5628	37.565	99.2951	32.26	99.92			344.21	66.5436	36.919	99.9492	344.21	64.0093	344.133	60.6664	36.96	99.9374	344.351	64.8346	37.094	99.9634
37.601	99.2951	32.321	99.92	34.643	99.5764	34.513	99.5323	37.601	99.2951	32.321	99.92			349.07	64.5794	36.926	99.9492	349.07	62.0196	349.273	58.5935	36.981	99.9374	349.11	62.6629	37.088	99.9634
37.641	99.2951	32.4	99.92	34.743	99.5706	34.613	99.5287	37.641	99.2951	32.4	99.92			354.133	62.2085	36.939	99.9431	354.133	59.6374	354.438	56.1191	36.977	99.9374	354.033	60.7246	37.115	99.9634
37.681	99.2787	32.466	99.92	34.843	99.5357	34.713	99.5274	37.681	99.2787	32.466	99.92			359.081	59.7658	36.948	99.9411	359.081	57.1692	359.433	53.2555	36.988	99.9374	359.017	58.728	37.115	99.9634
37.731	99.2787	32.535	99.92	34.943	99.5387	34.813	99.5394	37.731	99.2787	32.535	99.92			364.104	57.122	36.948	99.9411	364.104	54.5169	367.365	31.9587	36.982	99.9374	364.02	56.7634	37.128	99.9634
37.778	99.2459	32.585	99.92	35.043	99.5196	34.913	99.4021	37.778	99.2459	32.585	99.92			369.108	54.2658	36.956	99.9411	369.108	51.6353	371.476	11.1913	37.013	99.9374	369.055	54.6335	37.134	99.9634
37.809	99.2459	32.694	99.92	35.143	99.5012	35.013	99.4017	37.809	99.2459	32.694	99.92			374.11	51.2388	36.972	99.9411	374.11	48.5828	373.455	11.1939	37.022	99.9374	374.123	52.2601	37.137	99.9634
37.867	99.2459	32.739	99.92	35.243	99.4566	35.113	99.5034	37.867	99.2459	32.739	99.92			379.118	48.007	36.97	99.9411	379.118	45.3312	377.123	11.0883	37.03	99.9374	379.241	49.7963	37.131	99.9634
37.895	99.2459	32.793	99.92	35.343	99.4647	35.213	99.4075	37.895	99.2459	32.793	99.92			384.183	44.863	36.976	99.939	384.183	42.173	382.31	10.9509	37.03	99.9374	384.222	47.8665	37.144	99.9634
37.932	99.2131	32.882	99.9	35.443	99.4128	35.313	99.408	37.932	99.2131	32.882	99.9			389.538	41.6189	36.996	99.9289	389.538	38.9005	387.678	10.7668	37.041	99.9374	389.161	46.3815	37.171	99.9634
37.986	99.2131	32.939	99.9	35.543	99.3824	35.413	99.4187	37.986	99.2131	32.939	99.9			394.5	39.7831	37.012	99.9248	394.5	37.045	392.988	10.5537	37.049	99.9374	394.077	45.1482	37.148	99.9634
38.026	99.1967	33.018	99.9	35.643	99.3845	35.513	99.2829	38.026	99.1967	33.018	99.9			399.312	38.5183	37.008	99.9248	399.312	35.7688	398.282	10.2974	37.057	99.9374	399.041	44.0443	37.173	99.9634
38.051	99.1967	33.082	99.9	35.743	99.3849	35.613	99.2916	38.051	99.1967	33.082	99.9			404.145	37.4867	37.016	99.9248	404.145	34.7116	403.5	9.99981	37.053	99.9374	404.001	43.0001	37.166	99.9634
38.096	99.1967	33.158	99.9	35.843	99.3843	35.713	99.2011	38.096	99.1967	33.158	99.9			409.029	36.5617	37.038	99.9248	409.029	33.7697	408.677	9.65636	37.068	99.9374	408.986	41.9935	37.194	99.9634
38.123	99.1639	33.226	99.88	35.943	99.3715	35.813	99.0547	38.123	99.1639	33.226	99.88			413.985	35.6442	37.046	99.9248	413.985	32.8466	413.786	9.28213	37.081	99.9374	413.966	41.0132	37.199	99.9634
38.16	99.1639	33.293	99.86	36.043	99.3439	35.913	99.0577	38.16	99.1639	33.293	99.86			418.967	34.7344	37.058	99.9248	418.967	31.9027	418.856	8.87357	37.084	99.9374	418.98	40.0414	37.206	99.9634
38.196	99.1475	33.355	99.86	36.143	99.3401	36.013	99.0573	38.196	99.1475	33.355	99.86			423.963	33.8216	37.06	99.9248	423.963	30.9787	423.912	8.4606	37.102	99.9374	423.976	39.0223	37.2	99.9604
38.242	99.1475	33.429	99.86	36.243	99.2778	36.113	99.016	38.242	99.1475	33.429	99.86			428.955	32.8777	37.069	99.9248	428.955	30.0122	428.938	8.05991	37.114	99.9374	428.988	38.0143	37.213	99.9543
38.274	99.1148	33.498	99.84	36.343	99.2698	36.213	98.9386	38.274	99.1148	33.498	99.84			433.99	31.8716	37.077	99.9248	433.99	28.9947	433.959	7.64694	37.123	99.9374	433.998	36.9576	37.222	99.9543
38.323	99.1148	33.562	99.84	36.443	99.2678	36.313	98.9493	38.323	99.1148	33.562	99.84			439.101	30.6106	37.068	99.9187	439.101	27.7111	438.973	7.22861	37.127	99.9374	439.01	35.8341	37.241	99.9543
38.346	99.0984	33.632	99.82	36.543	99.2694	36.413	98.8385	38.346	99.0984	33.632	99.82			444.319	28.7748	37.099	99.9167	444.319	25.8639	443.96	6.84469	37.133	99.9374	444.044	34.6065	37.248	99.9543
38.391	99.082	33.7	99.82	36.643	99.2308	36.513	98.8267	38.391	99.082	33.7	99.82			449.485	26.265	37.105	99.9167	449.485	23.3428	448.945	6.474	37.124	99.9374	449.061	33.2578	37.25	99.9543
38.441	99.082	33.769	99.82	36.743	99.1945	36.613	98.8241	38.441	99.082	33.769	99.82			454.463	23.557	37.118	99.9167	454.463	20.6178	453.932	6.13937	37.164	99.9374	454.111	31.6977	37.281	99.9543
38.468	99.082	33.841	99.82	36.843	99.1696	36.713	98.8318	38.468	99.082	33.841	99.82			458.936	11.838	37.122	99.9187	458.936	8.88464	458.907	5.82238	37.165	99.9374	459.183	29.8556	37.278	99.9543
38.5	99.0656	33.906	99.82	36.943	99.1119	36.813	98.7223	38.5	99.0656	33.906	99.82			463.514	11.0339	37.128	99.9248	463.514	8.05782	463.904	5.51413	37.164	99.9374	464.214	27.7421	37.286	99.9543
38.529	99.0492	33.973	99.82	37.043	99.1149	36.913	98.8348	38.529	99.0492	33.973	99.82			467.966	10.3297	37.152	99.9248	467.966	7.34232	468.896	5.24997	37.183	99.9374	469.257	25.3188	37.3	99.9543
38.575	99.0492	34.045	99.8	37.143	99.1147	37.013	98.833	38.575	99.0492	34.045	99.8			473.127	9.71054	37.155	99.9248	473.127	6.70057	473.882	5.00431	37.211	99.9374	475.45	15.251	37.3	99.9543
38.616	99.0328	34.099	99.78	37.243	99.1132	37.113	98.6984	38.616	99.0328	34.099	99.78			478.232	9.2018	37.166	99.9248	478.232	6.18045	478.885	4.76566	37.199	99.9374	478.816	14.2471	37.322	99.9604
38.643	99.0164	34.18	99.78	37.343	99.0522	37.213	98.7215	38.643	99.0164	34.18	99.78			483.38	8.68167	37.181	99.9187	483.38	5.63483	483.873	4.56843	37.218	99.9374	483.5	13.114	37.324	99.9665
38.669	99.0164	34.239	99.78	37.443	99.0383	37.313	98.5864	38.669	99.0164	34.239	99.78			488.464	8.20036	37.195	99.9167	488.464	5.13377	488.871	4.37033	37.22	99.9374	488.497	12.1269	37.342	99.9665
38.705	99	34.304	99.78	37.543	99.0223	37.413	98.5923	38.705	99	34.304	99.78			493.523	7.79257	37.218	99.9167	493.523	4.72024	493.877	4.19065	37.246	99.9374	493.535	11.2509	37.341	99.9665
38.734	99	34.367	99.78	37.643	98.999	37.513	98.5867	38.734	99	34.367	99.78			498.537	7.48773	37.202	99.9167	498.537	4.40696	498.87	4.01192	37.25	99.9374	498.557	10.4597	37.359	99.9665
38.782	99	34.445	99.78	37.743	98.9998	37.613	98.5498	38.782	99	34.445	99.78			503.559	7.32822	37.245	99.9167	503.559	4.23041	503.854	3.84807	37.251	99.9374	503.612	9.79799	37.365	99.9665
38.805	98.9508	34.525	99.76	37.843	98.9993	37.713	98.4661	38.805	98.9508	34.525	99.76			508.586	7.22627	37.241	99.9167	508.586	4.10584	508.825	3.77414	37.281	99.9374	508.63	9.19181	37.387	99.9665
38.846	98.9508	34.595	99.76	37.943	98.9953	37.813	98.4755	38.846	98.9508	34.595	99.76			513.628	7.15834	37.238	99.9126	513.628	4.02094	513.827	3.72572	37.288	99.9374	513.657	8.80107	37.389	99.9665
38.871	98.9508	34.657	99.76	38.043	98.9332	37.913	98.3905	38.871	98.9508	34.657	99.76			518.674	7.11301	37.276	99.9085	518.674	3.96144	518.836	3.70194	37.294	99.9374	518.632	8.61621	37.405	99.9665
38.915	98.9508	34.715	99.74	38.143	98.9241	38.013	98.3539	38.915	98.9508	34.715	99.74			523.717	7.09031	37.295	99.9085	523.717	3.92177	523.849	3.67029	37.305	99.9492	523.631	8.58277	37.406	99.9665
38.946	98.9344	34.794	99.72	38.243	98.9023	38.113	98.364	38.946	98.9344	34.794	99.72			528.759	7.079	37.293	99.9085	528.759	3.89907	528.85	3.65438	37.325	99.953	528.68	8.57444	37.441	99.9665
38.972	98.918	34.841	99.72	38.343	98.8841	38.213	98.2419	38.972	98.918	34.841	99.72			533.781	7.08753	37.305	99.9085	533.781	3.89063	533.863	3.64911	37.342	99.953	533.72	8.57444	37.442	99.9665
39.02	98.918	34.939	99.72	38.443	98.87	38.313	98.2387	39.02	98.918	34.939	99.72			538.809	7.08753	37.32	99.9085	538.809	3.87367	538.866	3.63328	37.354	99.953	538.757	8.58277	37.465	99.9665
39.041	98.918	34.975	99.72	38.543	98.8449	38.413	98.2349	39.041	98.918	34.975	99.72			543.823	7.08753	37.338	99.9065	543.823	3.86236	543.873	3.61218	37.357	99.953	543.804	8.587	37.457	99.9665
39.064	98.9016	35.059	99.72	38.643	98.8474	38.513	98.2355	39.064	98.9016	35.059	99.72			548.826	7.09318	37.341	99.9004	548.826	3.85662	548.871	3.61737	37.361	99.953	548.811	8.60776	37.48	99.9665
39.104	98.9016	35.137	99.7	38.743	98.8223	38.613	98.232	39.104	98.9016	35.137	99.7			553.851	7.09597	37.355	99.9004	553.851	3.83392	553.865	3.59887	37.395	99.953	553.837	8.60925	37.505	99.9665
39.124	98.9016	35.208	99.7	38.843	98.7676	38.713	98.2369	39.124	98.9016	35.208	99.7			558.847	7.09031	37.375	99.9004	558.847	3.81695	558.868	3.591	37.395	99.953	558.852	8.62591	37.496	99.9695
39.152	98.8688	35.271	99.68	38.943	98.7689	38.813	98.1025	39.152	98.8688	35.271	99.68			563.849	7.10171	37.37	99.9004	563.849	3.82269	563.878	3.58832	37.411	99.953	563.844	8.62591	37.516	99.9787
39.171	98.8688	35.324	99.68	39.043	98.7702	38.913	98.1294	39.171	98.8688	35.324	99.68			568.855	7.08753	37.41	99.9004	568.855	3.78868	568.868	3.58037	37.429	99.953	568.87	8.63834	37.532	99.9787
39.227	98.8688	35.423	99.68	39.143	98.7268	39.013	97.9899	39.227	98.8688	35.423	99.68			573.849	7.09031	37.429	99.9004	573.849	3.77737	573.874	3.56194	37.438	99.953	573.862	8.64679	37.537	99.9787
39.257	98.8525	35.472	99.68	39.243	98.7303	39.113	98.015	39.257	98.8525	35.472	99.68			578.859	7.079	37.435	99.8944	578.859	3.76032	578.871	3.56187	37.451	99.953	578.845	8.64679	37.559	99.9787
39.279	98.8361	35.551	99.66	39.343	98.723	39.213	97.8854	39.279	98.8361	35.551	99.66			583.858	7.06769	37.436	99.8923	583.858	3.73205	583.868	3.54604	37.463	99.953	583.87	8.66345	37.57	99.9787
39.321	98.8197	35.619	99.66	39.443	98.6903	39.313	97.8952	39.321	98.8197	35.619	99.66			588.844	7.05352	37.469	99.8923	588.844	3.70091	588.871	3.52762	37.471	99.953	588.855	8.66345	37.598	99.9847
39.348	98.8197	35.687	99.64	39.543	98.6937	39.413	97.7906	39.348	98.8197	35.687	99.64			593.846	7.05352	37.472	99.8923	593.846	3.69239	593.871	3.52754	37.484	99.953	593.852	8.67588	37.61	99.9908
39.369	98.8197	35.739	99.64	39.643	98.6365	39.513	97.7578	39.369	98.8197	35.739	99.64			598.831	7.04786	37.484	99.8923	598.831	3.66411	598.87	3.50384	37.509	99.953	598.852	8.67178	37.63	99.9908
39.401	98.8197	35.833	99.64	39.743	98.5748	39.613	97.6348	39.401	98.8197	35.833	99.64			603.829	7.03934	37.501	99.8923	603.829	3.64141	603.863	3.49321	37.523	99.9608	603.85	8.68011	37.62	99.9908
39.433	98.7869	35.88	99.6	39.843	98.5786	39.713	97.6458	39.433	98.7869	35.88	99.6			608.826	7.04508	37.519	99.8923	608.826	3.64428	608.858	3.49053	37.538	99.9686	608.853	8.701	37.638	99.9908
39.448	98.7869	35.974	99.6	39.943	98.5483	39.813	97.6265	39.448	98.7869	35.974	99.6			613.823	7.04508	37.528	99.8923	613.823	3.62732	613.848	3.4747	37.546	99.9686	613.835	8.69267	37.664	99.9908
39.49	98.7869	36.018	99.6	40.043	98.5402	39.913	97.5159	39.49	98.7869	36.018	99.6			618.835	7.04508	37.552	99.8923	618.835	3.62453	618.851	3.48274	37.566	99.9686	618.843	8.70933	37.67	99.9908
39.525	98.7705	36.091	99.6	40.143	98.5177	40.013	97.5334	39.525	98.7705	36.091	99.6			623.826	7.05352	37.569	99.8882	623.826	3.61592	623.855	3.46415	37.578	99.9686	623.844	8.701	37.685	99.9939
39.552	98.7377	36.16	99.56	40.243	98.4991	40.113	97.3928	39.552	98.7377	36.16	99.56			628.84	7.06204	37.583	99.8842	628.84	3.61035	628.847	3.46156	37.618	99.9686	628.84	8.701	37.697	100.003
39.582	98.7377	36.227	99.56	40.343	98.4874	40.213	97.4922	39.582	98.7377	36.227	99.56			633.839	7.06769	37.599	99.8842	633.839	3.60183	633.856	3.44573	37.634	99.9686	633.845	8.69677	37.707	100.003
39.598	98.7377	36.295	99.56	40.443	98.4621	40.313	97.5263	39.598	98.7377	36.295	99.56			638.852	7.06769	37.63	99.8842	638.852	3.59618	638.844	3.44132	37.631	99.9686	638.837	8.71343	37.738	100.003
39.635	98.7213	36.38	99.54	40.543	98.4159	40.413	97.4005	39.635	98.7213	36.38	99.54			643.843	7.07622	37.625	99.8842	643.843	3.58765	643.854	3.42542	37.655	99.9726	643.853	8.72188	37.762	100.003
39.669	98.7049	36.437	99.54	40.643	98.3859	40.513	97.4101	39.669	98.7049	36.437	99.54			648.841	7.079	37.641	99.8842	648.841	3.582	648.852	3.42022	37.655	99.9844	648.845	8.72598	37.763	100.003
39.685	98.7049	36.516	99.54	40.743	98.3489	40.613	97.4052	39.685	98.7049	36.516	99.54			653.84	7.09031	37.662	99.8842	653.84	3.58191	653.85	3.42014	37.672	99.9844	653.858	8.73431	37.785	100.003
39.706	98.6885	36.576	99.52	40.843	98.3466	40.713	97.2917	39.706	98.6885	36.576	99.52			658.845	7.09031	37.681	99.8781	658.845	3.56216	658.862	3.40172	37.707	99.9844	658.865	8.74264	37.8	100.003
39.755	98.6885	36.645	99.52	40.943	98.3499	40.813	97.203	39.755	98.6885	36.645	99.52			663.848	7.09597	37.7	99.8761	663.848	3.5706	663.846	3.40431	37.715	99.9844	663.853	8.7593	37.809	100.003
39.767	98.6885	36.723	99.52	41.043	98.3061	40.913	97.1776	39.767	98.6885	36.723	99.52			668.843	7.10736	37.708	99.8761	668.843	3.57634	668.847	3.39109	37.725	99.9844	668.847	8.76353	37.829	100.003
39.781	98.6721	36.766	99.52	41.143	98.3127	41.013	97.1861	39.781	98.6721	36.766	99.52			673.847	7.10171	37.73	99.8761	673.847	3.54807	673.863	3.36999	37.758	99.9844	673.846	8.76776	37.848	100.003
39.825	98.6557	36.856	99.48	41.243	98.2728	41.113	97.0834	39.825	98.6557	36.856	99.48			678.837	7.10449	37.734	99.8761	678.837	3.5452	678.856	3.36471	37.753	99.9844	678.859	8.78441	37.87	100.003
39.855	98.6557	36.918	99.48	41.343	98.2621	41.213	97.058	39.855	98.6557	36.918	99.48			683.841	7.11015	37.768	99.8761	683.841	3.54233	683.864	3.36731	37.776	99.9844	683.853	8.78441	37.869	100.003
39.875	98.6557	37.002	99.48	41.443	98.2315	41.313	97.1137	39.875	98.6557	37.002	99.48			688.85	7.11015	37.779	99.874	688.85	3.53668	688.86	3.34888	37.79	99.9844	688.839	8.78441	37.898	100.003
39.909	98.6393	37.068	99.48	41.543	98.1925	41.413	97.094	39.909	98.6393	37.068	99.48			693.857	7.11301	37.803	99.8739	693.857	3.5225	693.86	3.33298	37.807	99.9844	693.853	8.82196	37.906	100.003
39.921	98.6393	37.138	99.48	41.643	98.1918	41.513	97.0597	39.921	98.6393	37.138	99.48			698.849	7.1158	37.817	99.876	698.849	3.51963	698.861	3.32503	37.824	99.996	698.864	8.81773	37.932	100.003
39.958	98.6393	37.211	99.48	41.743	98.1998	41.613	97.0676	39.958	98.6393	37.211	99.48			703.844	7.10449	37.825	99.876	703.844	3.49701	703.867	3.3118	37.853	100	703.86	8.81363	37.949	100.003
39.961	98.623	37.27	99.46	41.843	98.1114	41.713	96.9711	39.961	98.623	37.27	99.46			708.853	7.10449	37.857	99.876	708.853	3.49136	708.86	3.30393	37.857	100	708.853	8.83439	37.961	100.003
40.015	98.623	37.347	99.46	41.943	98.0987	41.813	96.9414	40.015	98.623	37.347	99.46			713.864	7.10171	37.877	99.876	713.864	3.47161	713.876	3.2881	37.873	100	713.854	8.83439	37.982	100.003
40.033	98.6066	37.419	99.44	42.043	98.0758	41.913	96.8179	40.033	98.6066	37.419	99.44			718.859	7.08753	37.879	99.876	718.859	3.44612	718.869	3.267	37.886	100	718.863	8.83862	38.001	100.003
40.071	98.6066	37.481	99.44	42.143	98.0784	42.013	96.7526	40.071	98.6066	37.481	99.44			723.862	7.09318	37.91	99.876	723.862	3.45456	723.866	3.25897	37.907	100	723.863	8.85528	38.041	100.003
40.098	98.5902	37.545	99.42	42.243	98.0543	42.113	96.7024	40.098	98.5902	37.545	99.42			728.868	7.07335	37.914	99.874	728.868	3.42055	728.874	3.24574	37.921	100	728.872	8.85528	38.039	100.003
40.115	98.5902	37.636	99.42	42.343	98.0381	42.213	96.6838	40.115	98.5902	37.636	99.42			733.87	7.07622	37.931	99.8679	733.87	3.40645	733.876	3.21936	37.968	100	733.875	8.85528	38.063	100.003
40.143	98.5738	37.702	99.42	42.443	98.0408	42.313	96.5737	40.143	98.5738	37.702	99.42			738.862	7.05917	37.963	99.8679	738.862	3.38941	738.881	3.21149	37.976	100	738.873	8.87616	38.08	100.003
40.175	98.5574	37.762	99.4	42.543	98.0115	42.413	96.599	40.175	98.5574	37.762	99.4			743.871	7.05073	37.965	99.8679	743.871	3.36966	743.883	3.19031	37.994	100	743.873	8.88027	38.101	100.003
40.183	98.5574	37.837	99.4	42.643	98.0001	42.513	96.4638	40.183	98.5574	37.837	99.4			748.866	7.03368	38	99.8679	748.866	3.34409	748.873	3.18503	38.006	100	748.872	8.88872	38.12	100.003
40.229	98.5574	37.91	99.38	42.743	97.9602	42.613	96.4845	40.229	98.5574	37.91	99.38			753.876	7.02803	38.013	99.8659	753.876	3.32712	753.896	3.16126	38.046	100	753.872	8.88449	38.126	100.009
40.239	98.541	37.973	99.38	42.843	97.9332	42.713	96.3833	40.239	98.541	37.973	99.38			758.878	7.01959	38.044	99.8598	758.878	3.31303	758.892	3.13488	38.041	100	758.883	8.88027	38.15	100.012
40.266	98.541	38.049	99.38	42.943	97.9221	42.813	96.3547	40.266	98.541	38.049	99.38			763.886	7.0082	38.056	99.8598	763.886	3.29311	763.903	3.12953	38.078	100	763.889	8.89705	38.178	100.012
40.298	98.5246	38.129	99.36	43.043	97.8833	42.913	96.2231	40.298	98.5246	38.129	99.36			768.895	6.99976	38.072	99.8598	768.895	3.27902	768.908	3.1137	38.081	100	768.9	8.90538	38.188	100.012
40.316	98.4918	38.192	99.36	43.143	97.8564	43.013	96.2385	40.316	98.4918	38.192	99.36			773.888	6.98558	38.102	99.8598	773.888	3.24501	773.907	3.07937	38.113	100	773.9	8.91371	38.2	100.012
40.359	98.4918	38.258	99.36	43.243	97.8469	43.113	96.235	40.359	98.4918	38.258	99.36			778.901	6.97992	38.112	99.8598	778.901	3.22804	778.903	3.06087	38.131	100	778.888	8.92204	38.213	100.012
40.385	98.4918	38.313	99.34	43.343	97.8345	43.213	96.2353	40.385	98.4918	38.313	99.34			783.888	6.97427	38.134	99.8598	783.888	3.22239	783.912	3.05827	38.149	100	783.878	8.90538	38.249	100.012
40.403	98.4754	38.4	99.32	43.443	97.775	43.313	96.2351	40.403	98.4754	38.4	99.32			788.91	6.96009	38.163	99.8598	788.91	3.1969	788.904	3.03709	38.165	100	788.891	8.92626	38.269	100.012
40.427	98.4754	38.477	99.32	43.543	97.7678	43.413	96.2362	40.427	98.4754	38.477	99.32			793.892	6.96296	38.187	99.8557	793.892	3.18846	793.927	3.01599	38.188	100	793.898	8.94292	38.297	100.012
40.463	98.459	38.55	99.32	43.643	97.7255	43.513	96.2341	40.463	98.459	38.55	99.32			798.897	6.95722	38.184	99.8517	798.897	3.1742	798.912	2.99481	38.2	100.004	798.902	8.95958	38.311	100.012
40.492	98.459	38.612	99.32	43.743	97.7356	43.613	96.2159	40.492	98.459	38.612	99.32			803.918	6.95157	38.21	99.8517	803.918	3.16854	803.917	2.99221	38.222	100.016	803.899	8.94292	38.314	100.012
40.507	98.4426	38.681	99.3	43.843	97.6917	43.713	96.1054	40.507	98.4426	38.681	99.3			808.904	6.95722	38.236	99.8517	808.904	3.16289	808.918	2.97898	38.238	100.016	808.905	8.95535	38.346	100.012
40.542	98.4426	38.769	99.3	43.943	97.6834	43.813	96.1193	40.542	98.4426	38.769	99.3			813.919	6.96009	38.258	99.8517	813.919	3.15158	813.922	2.96048	38.26	100.016	813.906	8.96381	38.373	100.012
40.563	98.4262	38.817	99.3	44.043	97.6238	43.913	96.1177	40.563	98.4262	38.817	99.3			818.929	6.96296	38.287	99.8496	818.929	3.15445	818.919	2.95261	38.287	100.016	818.922	8.98047	38.389	100.012
40.584	98.4262	38.896	99.3	44.143	97.6153	44.013	96.1241	40.584	98.4262	38.896	99.3			823.929	6.96574	38.287	99.8496	823.929	3.1374	823.928	2.9341	38.307	100.016	823.92	8.97624	38.395	100.012
40.607	98.3934	38.965	99.24	44.243	97.6176	44.113	96.0561	40.607	98.3934	38.965	99.24			828.941	6.9714	38.324	99.8517	828.941	3.14593	828.945	2.93678	38.344	100.016	828.924	8.98047	38.436	100.015
40.635	98.3934	39.031	99.24	44.343	97.5915	44.213	95.9951	40.635	98.3934	39.031	99.24			833.936	6.96009	38.334	99.8517	833.936	3.12044	833.947	2.92355	38.359	100.016	833.929	8.98047	38.459	100.015
40.656	98.3934	39.128	99.22	44.443	97.5762	44.313	96.0005	40.656	98.3934	39.128	99.22			838.939	6.96861	38.374	99.8517	838.939	3.11765	838.948	2.9156	38.372	100.016	838.935	8.99713	38.467	100.015
40.705	98.3934	39.18	99.22	44.543	97.5757	44.413	95.9688	40.705	98.3934	39.18	99.22			843.951	6.97992	38.393	99.8517	843.951	3.11765	843.957	2.90505	38.383	100.016	843.947	8.98457	38.503	100.015
40.722	98.377	39.243	99.2	44.643	97.585	44.513	95.8716	40.722	98.377	39.243	99.2			848.935	6.98558	38.409	99.8517	848.935	3.11757	848.963	2.8971	38.419	100.016	848.944	9.00968	38.523	100.015
40.745	98.377	39.33	99.2	44.743	97.5112	44.613	95.8827	40.745	98.377	39.33	99.2			853.957	6.98836	38.425	99.8455	853.957	3.1147	853.956	2.89182	38.425	100.016	853.947	9.00968	38.531	100.015
40.757	98.3607	39.389	99.2	44.843	97.5014	44.713	95.8809	40.757	98.3607	39.389	99.2			858.958	6.98271	38.442	99.8435	858.958	3.09774	858.966	2.88655	38.439	100.016	858.954	9.00545	38.57	100.015
40.804	98.3443	39.487	99.18	44.943	97.4997	44.813	95.9234	40.804	98.3443	39.487	99.18			863.968	6.98558	38.472	99.8435	863.968	3.0893	863.977	2.87599	38.476	100.02	863.966	8.99713	38.583	100.015
40.829	98.3443	39.548	99.16	45.043	97.4991	44.913	95.9426	40.829	98.3443	39.548	99.16			868.975	6.99689	38.486	99.8435	868.975	3.10061	868.977	2.87332	38.497	100.031	868.973	9.01378	38.609	100.015
40.847	98.3443	39.611	99.16	45.143	97.4996	45.013	95.8772	40.847	98.3443	39.611	99.16			873.982	6.99689	38.52	99.8435	873.982	3.0893	873.977	2.86277	38.517	100.031	873.975	9.01801	38.637	100.015
40.866	98.3279	39.692	99.14	45.243	97.457	45.113	95.8833	40.866	98.3279	39.692	99.14			878.977	7.00254	38.529	99.8435	878.977	3.08643	878.98	2.84686	38.554	100.031	878.969	9.01378	38.647	100.015
40.905	98.3279	39.756	99.14	45.343	97.4654	45.213	95.8497	40.905	98.3279	39.756	99.14			883.983	6.9941	38.566	99.8374	883.983	3.07512	883.991	2.84159	38.569	100.031	883.973	9.01378	38.676	100.015
40.93	98.3279	39.849	99.14	45.443	97.4276	45.313	95.7545	40.93	98.3279	39.849	99.14			888.993	7.0082	38.586	99.8354	888.993	3.07512	888.997	2.83639	38.597	100.031	888.974	9.02634	38.69	100.015
40.943	98.3115	39.896	99.12	45.543	97.3822	45.413	95.7634	40.943	98.3115	39.896	99.12			893.982	7.00541	38.604	99.8354	893.982	3.06381	893.988	2.81781	38.604	100.031	893.988	9.03467	38.723	100.018
40.98	98.2951	39.976	99.12	45.643	97.3856	45.513	95.7611	40.98	98.2951	39.976	99.12			899.002	7.01107	38.623	99.8354	899.002	3.06668	898.989	2.82049	38.636	100.031	898.977	9.02634	38.738	100.027
41.008	98.2787	40.051	99.08	45.743	97.3838	45.613	95.6328	41.008	98.2787	40.051	99.08			904.003	7.0082	38.66	99.8354	904.003	3.06381	903.998	2.81521	38.654	100.031	903.995	9.03044	38.75	100.027
41.023	98.2623	40.123	99.08	45.843	97.3833	45.713	95.6621	41.023	98.2623	40.123	99.08			909.003	7.0082	38.669	99.8354	909.003	3.05529	909.003	2.80198	38.691	100.031	908.995	9.03044	38.785	100.027
41.057	98.2623	40.214	99.08	45.943	97.3325	45.813	95.5534	41.057	98.2623	40.214	99.08			914.004	7.01385	38.691	99.8292	914.004	3.04963	914.009	2.78883	38.7	100.031	913.994	9.03877	38.814	100.027
41.092	98.2623	40.277	99.08	46.043	97.2805	45.913	95.5295	41.092	98.2623	40.277	99.08			919.01	7.01959	38.723	99.8272	919.01	3.04398	919.019	2.77553	38.724	100.031	919.01	9.03467	38.833	100.027
41.102	98.2459	40.36	99.06	46.143	97.2683	46.013	95.51	41.102	98.2459	40.36	99.06			924.02	7.01959	38.739	99.8272	924.02	3.04398	924.027	2.77293	38.743	100.031	923.995	9.03467	38.823	100.027
41.154	98.2459	40.429	99.04	46.243	97.2624	46.113	95.3441	41.154	98.2459	40.429	99.04			929.028	7.01959	38.777	99.8272	929.028	3.02136	929.021	2.7386	38.772	100.031	929.005	9.03467	38.888	100.027
41.162	98.2459	40.502	99.04	46.343	97.2272	46.213	95.2884	41.162	98.2459	40.502	99.04			934.032	7.01107	38.802	99.8272	934.032	3.0157	934.03	2.74655	38.794	100.031	934.03	9.01801	38.882	100.027
41.205	98.2295	40.588	99.02	46.443	97.2303	46.313	95.2946	41.205	98.2295	40.588	99.02			939.03	7.01107	38.799	99.8272	939.03	3.00718	939.035	2.7386	38.821	100.031	939.02	9.01801	38.92	100.027
41.235	98.2295	40.652	99.02	46.543	97.2293	46.413	95.2988	41.235	98.2295	40.652	99.02			944.038	7.01385	38.848	99.8272	944.038	3.0071	944.054	2.72537	38.837	100.031	944.036	9.02634	38.935	100.027
41.255	98.2295	40.715	99.02	46.643	97.1903	46.513	95.2467	41.255	98.2295	40.715	99.02			949.047	7.01107	38.864	99.8272	949.047	2.993	949.053	2.70427	38.868	100.031	949.041	9.01801	38.955	100.027
41.286	98.2295	40.808	99	46.743	97.173	46.613	95.1685	41.286	98.2295	40.808	99			954.049	7.01107	38.886	99.8272	954.049	2.993	954.041	2.70687	38.902	100.031	954.036	9.01378	38.989	100.027
41.314	98.2131	40.873	98.98	46.843	97.1177	46.713	95.1754	41.314	98.2131	40.873	98.98			959.062	7.00541	38.911	99.8252	959.062	2.97891	959.058	2.68577	38.919	100.039	959.033	9.00123	39.008	100.027
41.319	98.2131	40.955	98.98	46.943	97.1166	46.813	95.1663	41.319	98.2131	40.955	98.98			964.047	7.01107	38.936	99.8191	964.047	2.98456	964.058	2.67789	38.924	100.047	964.043	8.98457	39.026	100.027
41.355	98.2131	41.03	98.98	47.043	97.1058	46.913	95.044	41.355	98.2131	41.03	98.98			969.052	6.99976	38.952	99.8191	969.052	2.97325	969.053	2.67522	38.965	100.047	969.043	8.9929	39.052	100.027
41.398	98.1967	41.115	98.98	47.143	97.0175	47.013	95.0743	41.398	98.1967	41.115	98.98			974.058	6.99976	38.99	99.8191	974.058	2.98169	974.058	2.66986	38.985	100.047	974.045	8.98047	39.085	100.027
41.412	98.1803	41.183	98.94	47.243	96.9997	47.113	94.9592	41.412	98.1803	41.183	98.94			979.044	6.99976	39.022	99.8191	979.044	2.97604	979.057	2.66199	39.018	100.047	979.045	8.96791	39.115	100.027
41.442	98.1803	41.245	98.94	47.343	96.9989	47.213	94.9419	41.442	98.1803	41.245	98.94			984.063	6.98558	39.037	99.8191	984.063	2.95907	984.071	2.64884	39.025	100.047	984.046	8.95125	39.122	100.027
41.476	98.1639	41.326	98.92	47.443	97.0044	47.313	94.9405	41.476	98.1639	41.326	98.92			989.064	6.98836	39.056	99.8171	989.064	2.96186	989.061	2.63821	39.057	100.047	989.06	8.95125	39.152	100.027
41.496	98.1639	41.416	98.9	47.543	96.9672	47.413	94.9403	41.496	98.1639	41.416	98.9			994.065	6.97705	39.087	99.811	994.065	2.94768	994.068	2.62498	39.092	100.047	994.059	8.94292	39.171	100.027
41.544	98.1639	41.471	98.9	47.643	96.9601	47.513	94.9452	41.544	98.1639	41.471	98.9					39.113	99.811					39.113	100.047			39.2	100.027
41.564	98.1639	41.555	98.9	47.743	96.9186	47.613	94.9368	41.564	98.1639	41.555	98.9					39.147	99.811					39.13	100.047			39.21	100.03
41.604	98.1475	41.635	98.88	47.843	96.9244	47.713	95.0518	41.604	98.1475	41.635	98.88					39.155	99.811					39.147	100.047			39.257	100.04
41.618	98.1475	41.713	98.88	47.943	96.9222	47.813	94.9252	41.618	98.1475	41.713	98.88					39.182	99.8089					39.169	100.047			39.267	100.04
41.656	98.1475	41.77	98.86	48.043	96.9197	47.913	94.9444	41.656	98.1475	41.77	98.86					39.206	99.8028					39.203	100.047			39.288	100.04
41.671	98.1312	41.854	98.86	48.143	96.8835	48.013	94.9407	41.671	98.1312	41.854	98.86					39.238	99.8028					39.226	100.047			39.329	100.04
41.716	98.1148	41.94	98.84	48.243	96.8609	48.113	94.9407	41.716	98.1148	41.94	98.84					39.26	99.8028					39.247	100.047			39.346	100.04
41.747	98.1148	42.007	98.84	48.343	96.8451	48.213	94.9485	41.747	98.1148	42.007	98.84					39.286	99.8028					39.269	100.047			39.361	100.04
41.779	98.1148	42.084	98.84	48.443	96.8461	48.313	94.8804	41.779	98.1148	42.084	98.84					39.323	99.8028					39.296	100.047			39.406	100.04
41.796	98.1148	42.158	98.84	48.543	96.8446	48.413	94.814	41.796	98.1148	42.158	98.84					39.336	99.8028					39.347	100.047			39.42	100.04
41.851	98.0984	42.224	98.8	48.643	96.8545	48.513	94.8261	41.851	98.0984	42.224	98.8					39.37	99.8028					39.356	100.047			39.445	100.04
41.882	98.0984	42.31	98.8	48.743	96.7768	48.613	94.6962	41.882	98.0984	42.31	98.8					39.385	99.8028					39.387	100.047			39.471	100.046
41.909	98.082	42.378	98.78	48.843	96.7715	48.713	94.7092	41.909	98.082	42.378	98.78					39.413	99.8028					39.411	100.047			39.498	100.052
41.934	98.082	42.453	98.78	48.943	96.7546	48.813	94.705	41.934	98.082	42.453	98.78					39.438	99.7988					39.463	100.047			39.528	100.052
41.963	98.0656	42.524	98.76	49.043	96.7282	48.913	94.7065	41.963	98.0656	42.524	98.76					39.456	99.7947					39.466	100.051			39.553	100.052
41.989	98.0656	42.625	98.76	49.143	96.7304	49.013	94.7075	41.989	98.0656	42.625	98.76					39.49	99.7947					39.482	100.063			39.577	100.052
42.029	98.0656	42.686	98.74	49.243	96.7266	49.113	94.6745	42.029	98.0656	42.686	98.74					39.524	99.7947					39.533	100.063			39.61	100.052
42.057	98.0328	42.772	98.72	49.343	96.6872	49.213	94.5765	42.057	98.0328	42.772	98.72					39.557	99.7947					39.541	100.063			39.619	100.052
42.091	98.0328	42.852	98.7	49.443	96.6975	49.313	94.5908	42.091	98.0328	42.852	98.7					39.569	99.7947					39.564	100.063			39.648	100.052
42.128	98.0328	42.919	98.7	49.543	96.6557	49.413	94.5874	42.128	98.0328	42.919	98.7					39.594	99.7947					39.599	100.063			39.689	100.052
42.163	98.0164	42.982	98.68	49.643	96.6494	49.513	94.5709	42.163	98.0164	42.982	98.68					39.623	99.7947					39.621	100.063			39.698	100.052
42.192	98.0164	43.086	98.68	49.743	96.6142	49.613	94.458	42.192	98.0164	43.086	98.68					39.662	99.7886					39.655	100.063			39.712	100.052
42.224	98.0164	43.155	98.68	49.843	96.5906	49.713	94.4732	42.224	98.0164	43.155	98.68					39.68	99.7846					39.675	100.063			39.765	100.052
42.276	98	43.24	98.66	49.943	96.5755	49.813	94.4703	42.276	98	43.24	98.66					39.704	99.7785					39.71	100.063			39.789	100.052
42.297	98	43.316	98.66	50.043	96.5722	49.913	94.4705	42.297	98	43.316	98.66					39.723	99.7785					39.712	100.074			39.812	100.052
42.322	97.9836	43.388	98.64	50.143	96.5348	50.013	94.4711	42.322	97.9836	43.388	98.64					39.753	99.7785					39.741	100.078			39.844	100.052
42.365	97.9836	43.475	98.6	50.243	96.5373	50.113	94.4674	42.365	97.9836	43.475	98.6					39.783	99.7785					39.781	100.078			39.867	100.052
42.388	97.9836	43.541	98.6	50.343	96.5418	50.213	94.4829	42.388	97.9836	43.541	98.6					39.818	99.7785					39.812	100.078			39.893	100.052
42.419	97.9836	43.63	98.6	50.443	96.4515	50.313	94.3604	42.419	97.9836	43.63	98.6					39.834	99.7785					39.839	100.078			39.922	100.052
42.451	97.9836	43.7	98.6	50.543	96.4211	50.413	94.3549	42.451	97.9836	43.7	98.6					39.857	99.7785					39.864	100.07			39.934	100.052
42.494	97.9672	43.771	98.58	50.643	96.4235	50.513	94.352	42.494	97.9672	43.771	98.58					39.876	99.7785					39.898	100.063			39.972	100.052
42.532	97.9672	43.848	98.58	50.743	96.423	50.613	94.3531	42.532	97.9672	43.848	98.58					39.925	99.7785					39.927	100.063			40.009	100.052
42.558	97.9672	43.934	98.58	50.843	96.4227	50.713	94.353	42.558	97.9672	43.934	98.58					39.947	99.7724					39.95	100.063			40.02	100.052
42.596	97.9672	44.017	98.58	50.943	96.4266	50.813	94.3529	42.596	97.9672	44.017	98.58					39.981	99.7704					39.978	100.063			40.053	100.052
42.647	97.9672	44.089	98.56	51.043	96.396	50.913	94.3516	42.647	97.9672	44.089	98.56					40.011	99.7704					40.016	100.063			40.078	100.052
42.67	97.9508	44.164	98.54	51.143	96.3859	51.013	94.3632	42.67	97.9508	44.164	98.54					40.05	99.7704					40.011	100.063			40.106	100.052
42.713	97.9508	44.233	98.54	51.243	96.3436	51.113	94.2761	42.713	97.9508	44.233	98.54					40.072	99.7704					40.051	100.063			40.138	100.052
42.737	97.9508	44.32	98.54	51.343	96.3465	51.213	94.2316	42.737	97.9508	44.32	98.54					40.092	99.7704					40.087	100.063			40.164	100.052
42.783	97.9508	44.417	98.54	51.443	96.35	51.313	94.235	42.783	97.9508	44.417	98.54					40.101	99.7704					40.093	100.063			40.189	100.052
42.826	97.9508	44.471	98.52	51.543	96.3115	51.413	94.2356	42.826	97.9508	44.471	98.52					40.13	99.7704					40.132	100.063			40.227	100.052
42.861	97.9508	44.56	98.52	51.643	96.3083	51.513	94.235	42.861	97.9508	44.56	98.52					40.158	99.7663					40.178	100.063			40.239	100.052
42.901	97.9344	44.627	98.48	51.743	96.3068	51.613	94.2362	42.901	97.9344	44.627	98.48					40.189	99.7622					40.183	100.063			40.277	100.052
42.937	97.9344	44.715	98.48	51.843	96.3108	51.713	94.2341	42.937	97.9344	44.715	98.48					40.214	99.7622					40.228	100.066			40.3	100.052
42.976	97.9344	44.799	98.48	51.943	96.2771	51.813	94.2216	42.976	97.9344	44.799	98.48					40.247	99.7622					40.249	100.078			40.344	100.052
43.014	97.9344	44.876	98.48	52.043	96.2296	51.913	94.1051	43.014	97.9344	44.876	98.48					40.273	99.7622					40.272	100.078			40.353	100.052
43.05	97.9016	44.935	98.42	52.143	96.2308	52.013	94.1206	43.05	97.9016	44.935	98.42					40.295	99.7642					40.311	100.078			40.389	100.052
43.099	97.9016	45.026	98.42	52.243	96.235	52.113	94.1169	43.099	97.9016	45.026	98.42					40.328	99.7703					40.329	100.078			40.413	100.061
43.121	97.9016	45.11	98.42	52.343	96.1974	52.213	94.1176	43.121	97.9016	45.11	98.42					40.365	99.7703					40.368	100.078			40.438	100.064
43.161	97.9016	45.189	98.42	52.443	96.1912	52.313	94.1287	43.161	97.9016	45.189	98.42					40.386	99.7642					40.394	100.078			40.475	100.064
43.194	97.9016	45.27	98.42	52.543	96.1488	52.413	94.0199	43.194	97.9016	45.27	98.42					40.417	99.7622					40.414	100.078			40.5	100.064
43.248	97.8852	45.345	98.4	52.643	96.1592	52.513	93.8643	43.248	97.8852	45.345	98.4					40.431	99.7622					40.45	100.078			40.528	100.064
43.282	97.8688	45.429	98.38	52.743	96.1212	52.613	93.8842	43.282	97.8688	45.429	98.38					40.485	99.7622					40.479	100.078			40.573	100.064
43.32	97.8688	45.498	98.38	52.843	96.1149	52.713	93.8825	43.32	97.8688	45.498	98.38					40.508	99.7622					40.502	100.078			40.581	100.064
43.381	97.8688	45.571	98.38	52.943	96.0726	52.813	93.8827	43.381	97.8688	45.571	98.38					40.526	99.7622					40.535	100.078			40.613	100.064
43.407	97.8688	45.66	98.38	53.043	96.0789	52.913	93.8793	43.407	97.8688	45.66	98.38					40.57	99.7622					40.554	100.078			40.639	100.064
43.446	97.8525	45.756	98.36	53.143	96.0739	53.013	93.8943	43.446	97.8525	45.756	98.36					40.597	99.7561					40.584	100.078			40.671	100.064
43.488	97.8525	45.826	98.36	53.243	96.0764	53.113	93.7718	43.488	97.8525	45.826	98.36					40.619	99.7561					40.624	100.078			40.69	100.064
43.541	97.8525	45.899	98.36	53.343	95.9503	53.213	93.7667	43.541	97.8525	45.899	98.36					40.65	99.7561					40.648	100.078			40.725	100.064
43.589	97.8525	45.976	98.34	53.443	95.9649	53.313	93.7638	43.589	97.8525	45.976	98.34					40.681	99.7561					40.679	100.078			40.764	100.064
43.62	97.8361	46.042	98.32	53.543	95.9601	53.413	93.7649	43.62	97.8361	46.042	98.32					40.707	99.75					40.717	100.078			40.774	100.07
43.664	97.8361	46.141	98.32	53.643	95.9619	53.513	93.7647	43.664	97.8361	46.141	98.32					40.735	99.7459					40.747	100.078			40.821	100.076
43.702	97.8361	46.225	98.32	53.743	95.919	53.613	93.7647	43.702	97.8361	46.225	98.32					40.762	99.7459					40.768	100.078			40.842	100.076
43.756	97.8197	46.296	98.28	53.843	95.9269	53.713	93.7647	43.756	97.8197	46.296	98.28					40.8	99.7459					40.793	100.078			40.871	100.076
43.802	97.8197	46.389	98.28	53.943	95.8971	53.813	93.7649	43.802	97.8197	46.389	98.28					40.83	99.7459					40.827	100.078			40.913	100.076
43.838	97.8197	46.475	98.28	54.043	95.8466	53.913	93.7638	43.838	97.8197	46.475	98.28					40.856	99.7459					40.863	100.078			40.938	100.076
43.873	97.8033	46.553	98.26	54.143	95.8471	54.013	93.7671	43.873	97.8033	46.553	98.26					40.888	99.7439					40.895	100.078			40.971	100.076
43.93	97.7869	46.626	98.22	54.243	95.8439	54.113	93.7689	43.93	97.7869	46.626	98.22					40.923	99.7378					40.927	100.078			40.983	100.076
43.972	97.7869	46.703	98.22	54.343	95.8542	54.213	93.8942	43.972	97.7869	46.703	98.22					40.955	99.7378					40.943	100.078			41.021	100.076
44.012	97.7869	46.782	98.22	54.443	95.7715	54.313	93.8791	44.012	97.7869	46.782	98.22					40.963	99.7378					40.985	100.078			41.064	100.076
44.056	97.7869	46.874	98.22	54.543	95.771	54.413	93.883	44.056	97.7869	46.874	98.22					41.01	99.7378					41.026	100.078			41.089	100.076
44.11	97.7869	46.943	98.2	54.643	95.7686	54.513	93.8822	44.11	97.7869	46.943	98.2					41.042	99.7378					41.032	100.078			41.111	100.076
44.153	97.7705	47.022	98.18	54.743	95.7696	54.613	93.8816	44.153	97.7705	47.022	98.18					41.068	99.7378					41.068	100.078			41.145	100.076
44.196	97.7705	47.109	98.16	54.843	95.7689	54.713	93.8911	44.196	97.7705	47.109	98.16					41.093	99.7338					41.096	100.078			41.174	100.076
44.254	97.7705	47.194	98.16	54.943	95.7631	54.813	93.814	44.254	97.7705	47.194	98.16					41.13	99.7236					41.133	100.078			41.201	100.076
44.296	97.7705	47.261	98.16	55.043	95.7266	54.913	93.7596	44.296	97.7705	47.261	98.16					41.144	99.7216					41.154	100.078			41.218	100.076
44.346	97.7705	47.346	98.16	55.143	95.7318	55.013	93.7646	44.346	97.7705	47.346	98.16					41.185	99.7216					41.18	100.078			41.256	100.076
44.394	97.7705	47.435	98.14	55.243	95.7303	55.113	93.7649	44.394	97.7705	47.435	98.14					41.211	99.7216					41.221	100.078			41.283	100.076
44.432	97.7705	47.514	98.14	55.343	95.7254	55.213	93.7646	44.432	97.7705	47.514	98.14					41.238	99.7216					41.244	100.078			41.318	100.076
44.485	97.7541	47.6	98.12	55.443	95.6872	55.313	93.7647	44.485	97.7541	47.6	98.12					41.281	99.7216					41.271	100.078			41.348	100.076
44.545	97.7541	47.665	98.12	55.543	95.6973	55.413	93.7647	44.545	97.7541	47.665	98.12					41.325	99.7216					41.308	100.078			41.382	100.076
44.584	97.7541	47.759	98.12	55.643	95.6553	55.513	93.7647	44.584	97.7541	47.759	98.12					41.351	99.7216					41.33	100.078			41.41	100.076
44.639	97.7541	47.84	98.1	55.743	95.6491	55.613	93.7648	44.639	97.7541	47.84	98.1					41.367	99.7216					41.371	100.078			41.437	100.076
44.68	97.7541	47.916	98.1	55.843	95.611	55.713	93.7645	44.68	97.7541	47.916	98.1					41.409	99.7216					41.388	100.078			41.468	100.076
44.725	97.7541	48.008	98.1	55.943	95.6161	55.813	93.7654	44.725	97.7541	48.008	98.1					41.434	99.7175					41.422	100.078			41.5	100.076
44.777	97.7541	48.084	98.08	56.043	95.6154	55.913	93.7654	44.777	97.7541	48.084	98.08					41.451	99.7134					41.457	100.078			41.527	100.076
44.827	97.7541	48.159	98.08	56.143	95.6166	56.013	93.7388	44.827	97.7541	48.159	98.08					41.494	99.7134					41.493	100.078			41.571	100.076
44.897	97.7377	48.244	98.06	56.243	95.6023	56.113	93.6349	44.897	97.7377	48.244	98.06					41.523	99.7134					41.525	100.078			41.596	100.076
44.925	97.7377	48.321	98.06	56.343	95.5465	56.213	93.649	44.925	97.7377	48.321	98.06					41.561	99.7134					41.556	100.078			41.626	100.076
44.972	97.7377	48.422	98.04	56.443	95.5382	56.313	93.647	44.972	97.7377	48.422	98.04					41.588	99.7134					41.592	100.078			41.65	100.076
45.042	97.7377	48.498	98.04	56.543	95.538	56.413	93.6469	45.042	97.7377	48.498	98.04					41.62	99.7134					41.625	100.078			41.691	100.076
45.092	97.7377	48.567	98.02	56.643	95.5412	56.513	93.6478	45.092	97.7377	48.567	98.02					41.649	99.7134					41.643	100.078			41.716	100.076
45.152	97.7377	48.654	98.02	56.743	95.5139	56.613	93.6437	45.152	97.7377	48.654	98.02					41.678	99.7134					41.67	100.078			41.744	100.076
45.185	97.7377	48.722	98.02	56.843	95.4623	56.713	93.6547	45.185	97.7377	48.722	98.02					41.706	99.7134					41.71	100.078			41.767	100.076
45.233	97.7213	48.818	97.98	56.943	95.4617	56.813	93.5229	45.233	97.7213	48.818	97.98					41.741	99.7134					41.737	100.078			41.803	100.076
45.293	97.7049	48.888	97.98	57.043	95.465	56.913	93.5328	45.293	97.7049	48.888	97.98					41.768	99.7134					41.769	100.07			41.83	100.076
45.358	97.7049	48.968	97.98	57.143	95.4326	57.013	93.5287	45.358	97.7049	48.968	97.98					41.809	99.7134					41.807	100.063			41.869	100.076
45.413	97.6885	49.056	97.96	57.243	95.4229	57.113	93.5295	45.413	97.6885	49.056	97.96					41.834	99.7134					41.834	100.063			41.91	100.076
45.447	97.6885	49.14	97.94	57.343	95.4218	57.213	93.5294	45.447	97.6885	49.14	97.94					41.854	99.7134					41.864	100.063			41.933	100.076
45.517	97.6721	49.212	97.92	57.443	95.4309	57.313	93.5294	45.517	97.6721	49.212	97.92					41.904	99.7134					41.905	100.063			41.978	100.076
45.577	97.6721	49.305	97.92	57.543	95.3623	57.413	93.5294	45.577	97.6721	49.305	97.92					41.932	99.7114					41.922	100.063			41.994	100.076
45.625	97.6721	49.379	97.9	57.643	95.3463	57.513	93.5294	45.625	97.6721	49.379	97.9					41.953	99.7053					41.941	100.074			42.029	100.076
45.678	97.6721	49.46	97.9	57.743	95.348	57.613	93.5294	45.678	97.6721	49.46	97.9					41.989	99.7053					41.993	100.078			42.065	100.076
45.736	97.6721	49.542	97.9	57.843	95.3245	57.713	93.5294	45.736	97.6721	49.542	97.9					42.013	99.7053					42.028	100.078			42.09	100.076
45.79	97.6557	49.622	97.88	57.943	95.3094	57.813	93.5294	45.79	97.6557	49.622	97.88					42.064	99.7053					42.063	100.078			42.125	100.076
45.847	97.6557	49.698	97.86	58.043	95.2682	57.913	93.5294	45.847	97.6557	49.698	97.86					42.088	99.7032					42.095	100.078			42.165	100.076
45.89	97.6557	49.791	97.84	58.143	95.2703	58.013	93.5294	45.89	97.6557	49.791	97.84					42.116	99.6972					42.116	100.078			42.19	100.076
45.952	97.6557	49.863	97.84	58.243	95.2692	58.113	93.5294	45.952	97.6557	49.863	97.84					42.157	99.6972					42.149	100.078			42.226	100.076
46.008	97.6557	49.951	97.84	58.343	95.2684	58.213	93.5294	46.008	97.6557	49.951	97.84					42.189	99.6972					42.197	100.078			42.255	100.082
46.069	97.6393	50.031	97.82	58.443	95.2673	58.313	93.5294	46.069	97.6393	50.031	97.82					42.205	99.6972					42.214	100.078			42.293	100.088
46.121	97.6393	50.12	97.8	58.543	95.2269	58.413	93.5294	46.121	97.6393	50.12	97.8					42.259	99.6931					42.261	100.078			42.312	100.088
46.173	97.6393	50.191	97.8	58.643	95.2306	58.513	93.5294	46.173	97.6393	50.191	97.8					42.279	99.6891					42.278	100.078			42.355	100.088
46.236	97.6393	50.273	97.8	58.743	95.2335	58.613	93.5294	46.236	97.6393	50.273	97.8					42.303	99.6891					42.319	100.078			42.383	100.088
46.291	97.6393	50.344	97.78	58.843	95.1902	58.713	93.5294	46.291	97.6393	50.344	97.78					42.344	99.683					42.348	100.078			42.43	100.088
46.358	97.6393	50.448	97.78	58.943	95.1936	58.813	93.5294	46.358	97.6393	50.448	97.78					42.381	99.6809					42.378	100.078			42.456	100.088
46.407	97.6393	50.51	97.78	59.043	95.191	58.913	93.5294	46.407	97.6393	50.51	97.78					42.399	99.6809					42.414	100.074			42.476	100.082
46.455	97.6393	50.614	97.76	59.143	95.1944	59.013	93.53	46.455	97.6393	50.614	97.76					42.459	99.6809					42.435	100.063			42.503	100.076
46.523	97.6393	50.693	97.76	59.243	95.1507	59.113	93.526	46.523	97.6393	50.693	97.76					42.481	99.6809					42.484	100.063			42.549	100.076
46.579	97.623	50.761	97.74	59.343	95.1584	59.213	93.5384	46.579	97.623	50.761	97.74					42.529	99.6809					42.51	100.063			42.573	100.076
46.639	97.623	50.853	97.72	59.443	95.1258	59.313	93.4063	46.639	97.623	50.853	97.72					42.546	99.6809					42.555	100.063			42.616	100.076
46.693	97.623	50.931	97.72	59.543	95.1152	59.413	93.4151	46.693	97.623	50.931	97.72					42.575	99.6788					42.577	100.063			42.644	100.076
46.76	97.623	51.018	97.72	59.643	95.1188	59.513	93.411	46.76	97.623	51.018	97.72					42.607	99.6728					42.601	100.063			42.666	100.076
46.818	97.623	51.098	97.68	59.743	95.0783	59.613	93.4119	46.818	97.623	51.098	97.68					42.642	99.6769					42.65	100.063			42.708	100.076
46.867	97.623	51.18	97.68	59.843	95.0333	59.713	93.4118	46.867	97.623	51.18	97.68					42.68	99.6769					42.679	100.07			42.736	100.076
46.946	97.623	51.26	97.68	59.943	95.038	59.813	93.4118	46.946	97.623	51.26	97.68					42.71	99.6769					42.715	100.078			42.779	100.076
46.998	97.623	51.335	97.68	60.043	94.9964	59.913	93.4118	46.998	97.623	51.335	97.68					42.747	99.6769					42.743	100.078			42.802	100.076
47.072	97.623	51.413	97.68	60.143	94.9998	60.013	93.4118	47.072	97.623	51.413	97.68					42.785	99.6769					42.78	100.078			42.84	100.076
47.129	97.623	51.506	97.66	60.243	95.0031	60.113	93.4118	47.129	97.623	51.506	97.66					42.82	99.6769					42.815	100.078			42.876	100.076
47.179	97.6066	51.575	97.64	60.343	94.9597	60.213	93.4116	47.179	97.6066	51.575	97.64					42.845	99.6769					42.833	100.078			42.905	100.076
47.247	97.5902	51.671	97.64	60.443	94.9618	60.313	93.4127	47.247	97.5902	51.671	97.64					42.875	99.6769					42.875	100.078			42.922	100.07
47.307	97.5902	51.735	97.62	60.543	94.9655	60.413	93.4092	47.307	97.5902	51.735	97.62					42.907	99.6769					42.915	100.078			42.983	100.064
47.374	97.5902	51.829	97.62	60.643	94.9259	60.513	93.4051	47.374	97.5902	51.829	97.62					42.948	99.6769					42.956	100.078			43.008	100.064
47.433	97.5902	51.918	97.62	60.743	94.9235	60.613	93.2816	47.433	97.5902	51.918	97.62					42.981	99.6748					42.964	100.078			43.052	100.064
47.487	97.5902	51.99	97.6	60.843	94.9266	60.713	93.2968	47.487	97.5902	51.99	97.6					43.027	99.6688					43.012	100.078			43.078	100.064
47.559	97.5902	52.093	97.6	60.943	94.8932	60.813	93.2939	47.559	97.5902	52.093	97.6					43.043	99.6688					43.037	100.078			43.111	100.064
47.622	97.5902	52.159	97.58	61.043	94.8847	60.913	93.2941	47.622	97.5902	52.159	97.58					43.075	99.6688					43.081	100.078			43.149	100.064
47.688	97.5902	52.24	97.58	61.143	94.8444	61.013	93.2941	47.688	97.5902	52.24	97.58					43.114	99.6688					43.108	100.078			43.179	100.064
47.749	97.5738	52.317	97.54	61.243	94.8245	61.113	93.2941	47.749	97.5738	52.317	97.54					43.159	99.6646					43.15	100.078			43.201	100.064
47.811	97.5574	52.396	97.54	61.343	94.8092	61.213	93.2941	47.811	97.5574	52.396	97.54					43.205	99.6585					43.186	100.078			43.243	100.064
47.878	97.5574	52.496	97.54	61.443	94.7668	61.313	93.2941	47.878	97.5574	52.496	97.54					43.223	99.6524					43.212	100.078			43.287	100.064
47.935	97.5574	52.564	97.54	61.543	94.7707	61.413	93.2941	47.935	97.5574	52.564	97.54					43.255	99.6524					43.241	100.078			43.317	100.064
47.997	97.5574	52.648	97.52	61.643	94.7679	61.513	93.2941	47.997	97.5574	52.648	97.52					43.289	99.6524					43.276	100.078			43.351	100.064
48.078	97.5574	52.723	97.52	61.743	94.7705	61.613	93.2941	48.078	97.5574	52.723	97.52					43.327	99.6524					43.318	100.078			43.391	100.07
48.135	97.5574	52.815	97.5	61.843	94.7274	61.713	93.2941	48.135	97.5574	52.815	97.5					43.369	99.6524					43.359	100.078			43.429	100.076
48.211	97.5246	52.902	97.46	61.943	94.7308	61.813	93.2941	48.211	97.5246	52.902	97.46					43.395	99.6524					43.397	100.078			43.448	100.076
48.285	97.5246	52.971	97.46	62.043	94.7342	61.913	93.2941	48.285	97.5246	52.971	97.46					43.426	99.6524					43.413	100.078			43.487	100.076
48.338	97.5246	53.063	97.46	62.143	94.6912	62.013	93.2941	48.338	97.5246	53.063	97.46					43.47	99.6524					43.455	100.078			43.527	100.076
48.395	97.5246	53.14	97.44	62.243	94.6936	62.113	93.2941	48.395	97.5246	53.14	97.44					43.495	99.6504					43.491	100.078			43.558	100.076
48.468	97.5246	53.214	97.42	62.343	94.691	62.213	93.2941	48.468	97.5246	53.214	97.42					43.535	99.6443					43.527	100.078			43.59	100.076
48.539	97.5082	53.308	97.42	62.443	94.6946	62.313	93.2941	48.539	97.5082	53.308	97.42					43.572	99.6443					43.552	100.078			43.625	100.076
48.597	97.5082	53.373	97.42	62.543	94.6509	62.413	93.2941	48.597	97.5082	53.373	97.42					43.598	99.6443					43.591	100.078			43.668	100.076
48.675	97.5082	53.474	97.4	62.643	94.6555	62.513	93.2941	48.675	97.5082	53.474	97.4					43.646	99.6443					43.64	100.078			43.708	100.076
48.734	97.4918	53.527	97.38	62.743	94.6516	62.613	93.2941	48.734	97.4918	53.527	97.38					43.663	99.6443					43.66	100.078			43.741	100.076
48.807	97.4754	53.629	97.36	62.843	94.654	62.713	93.2941	48.807	97.4754	53.629	97.36					43.706	99.6443					43.705	100.078			43.765	100.076
48.869	97.4754	53.707	97.36	62.943	94.5693	62.813	93.2941	48.869	97.4754	53.707	97.36					43.738	99.6443					43.74	100.078			43.795	100.076
48.942	97.4754	53.795	97.36	63.043	94.5789	62.913	93.2941	48.942	97.4754	53.795	97.36					43.762	99.6443					43.769	100.078			43.847	100.076
49.02	97.4754	53.872	97.36	63.143	94.5767	63.013	93.2941	49.02	97.4754	53.872	97.36					43.814	99.6443					43.805	100.078			43.867	100.076
49.084	97.4754	53.951	97.32	63.243	94.5767	63.113	93.2941	49.084	97.4754	53.951	97.32					43.856	99.6443					43.841	100.078			43.919	100.076
49.128	97.4754	54.038	97.32	63.343	94.5802	63.213	93.2941	49.128	97.4754	54.038	97.32					43.898	99.6443					43.878	100.078			43.929	100.076
49.22	97.4754	54.115	97.32	63.443	94.5496	63.313	93.2941	49.22	97.4754	54.115	97.32					43.916	99.6362					43.911	100.078			43.976	100.076
49.282	97.4754	54.187	97.32	63.543	94.5383	63.413	93.2941	49.282	97.4754	54.187	97.32					43.953	99.6281					43.955	100.078			44.009	100.076
49.348	97.4754	54.273	97.3	63.643	94.5402	63.513	93.2941	49.348	97.4754	54.273	97.3					43.992	99.6281					43.98	100.086			44.051	100.076
49.413	97.459	54.349	97.3	63.743	94.5182	63.613	93.2941	49.413	97.459	54.349	97.3					44.033	99.6281					44.035	100.094			44.08	100.076
49.486	97.459	54.425	97.3	63.843	94.4987	63.713	93.2942	49.486	97.459	54.425	97.3					44.064	99.6281					44.063	100.094			44.132	100.076
49.555	97.459	54.534	97.28	63.943	94.5006	63.813	93.2939	49.555	97.459	54.534	97.28					44.096	99.6281					44.093	100.094			44.165	100.076
49.622	97.459	54.589	97.28	64.043	94.4864	63.913	93.2937	49.622	97.459	54.589	97.28					44.135	99.6281					44.132	100.094			44.194	100.076
49.685	97.459	54.665	97.28	64.143	94.459	64.013	93.303	49.685	97.459	54.665	97.28					44.169	99.6281					44.174	100.094			44.224	100.076
49.766	97.459	54.768	97.26	64.243	94.4613	64.113	93.218	49.766	97.459	54.768	97.26					44.209	99.6281					44.208	100.094			44.259	100.076
49.825	97.459	54.847	97.26	64.343	94.4538	64.213	93.1742	49.825	97.459	54.847	97.26					44.254	99.6219					44.226	100.094			44.307	100.076
49.909	97.459	54.925	97.24	64.443	94.4182	64.313	93.1747	49.909	97.459	54.925	97.24					44.29	99.62					44.272	100.094			44.336	100.076
49.983	97.4426	55.002	97.24	64.543	94.4266	64.413	93.1874	49.983	97.4426	55.002	97.24					44.33	99.62					44.328	100.094			44.373	100.076
50.054	97.4426	55.075	97.22	64.643	94.3832	64.513	93.0877	50.054	97.4426	55.075	97.22					44.367	99.62					44.347	100.094			44.407	100.076
50.127	97.4426	55.174	97.22	64.743	94.3683	64.613	93.0587	50.127	97.4426	55.174	97.22					44.399	99.62					44.386	100.094			44.439	100.076
50.187	97.4262	55.253	97.2	64.843	94.3476	64.713	93.058	50.187	97.4262	55.253	97.2					44.428	99.62					44.436	100.094			44.491	100.076
50.25	97.4262	55.326	97.2	64.943	94.3066	64.813	93.059	50.25	97.4262	55.326	97.2					44.471	99.62					44.475	100.094			44.524	100.076
50.347	97.4262	55.416	97.18	65.043	94.3091	64.913	93.0588	50.347	97.4262	55.416	97.18					44.505	99.62					44.521	100.082			44.565	100.076
50.402	97.4262	55.489	97.18	65.143	94.3063	65.013	93.0588	50.402	97.4262	55.489	97.18					44.554	99.62					44.542	100.078			44.594	100.076
50.471	97.4098	55.571	97.18	65.243	94.3091	65.113	93.0588	50.471	97.4098	55.571	97.18					44.581	99.62					44.586	100.078			44.63	100.073
50.547	97.4098	55.651	97.16	65.343	94.2658	65.213	93.0588	50.547	97.4098	55.651	97.16					44.609	99.6138					44.618	100.078			44.665	100.064
50.618	97.4098	55.746	97.16	65.443	94.2691	65.313	93.0588	50.618	97.4098	55.746	97.16					44.648	99.6118					44.651	100.078			44.715	100.064
50.692	97.4098	55.818	97.16	65.543	94.2719	65.413	93.0588	50.692	97.4098	55.818	97.16					44.691	99.6118					44.699	100.078			44.741	100.064
50.763	97.4098	55.901	97.12	65.643	94.2281	65.513	93.0588	50.763	97.4098	55.901	97.12					44.724	99.6118					44.712	100.078			44.782	100.064
50.842	97.3934	55.984	97.12	65.743	94.2321	65.613	93.0588	50.842	97.3934	55.984	97.12					44.763	99.6118					44.75	100.078			44.816	100.064
50.91	97.3934	56.059	97.12	65.843	94.2296	65.713	93.0588	50.91	97.3934	56.059	97.12					44.81	99.6118					44.788	100.078			44.849	100.064
50.982	97.3934	56.134	97.12	65.943	94.2293	65.813	93.0588	50.982	97.3934	56.134	97.12					44.849	99.6057					44.836	100.078			44.878	100.064
51.06	97.3934	56.232	97.1	66.043	94.1884	65.913	93.0588	51.06	97.3934	56.232	97.1					44.881	99.6037					44.874	100.078			44.938	100.064
51.121	97.3934	56.299	97.1	66.143	94.1919	66.013	93.0588	51.121	97.3934	56.299	97.1					44.913	99.6037					44.923	100.078			44.968	100.064
51.207	97.3934	56.393	97.1	66.243	94.1931	66.113	93.0588	51.207	97.3934	56.393	97.1					44.95	99.6037					44.958	100.078			45.006	100.064
51.283	97.3607	56.475	97.06	66.343	94.1522	66.213	93.0588	51.283	97.3607	56.475	97.06					44.99	99.5975					44.997	100.078			45.026	100.064
51.355	97.3607	56.542	97.04	66.443	94.132	66.313	93.0588	51.355	97.3607	56.542	97.04					45.032	99.5955					45.033	100.078			45.078	100.064
51.422	97.3607	56.608	97.04	66.543	94.1146	66.413	93.0589	51.422	97.3607	56.608	97.04					45.069	99.5955					45.073	100.078			45.112	100.064
51.487	97.3607	56.719	97.04	66.643	94.1167	66.513	93.0584	51.487	97.3607	56.719	97.04					45.108	99.5955					45.108	100.078			45.16	100.064
51.577	97.3607	56.795	97.02	66.743	94.0963	66.613	93.0603	51.577	97.3607	56.795	97.02					45.149	99.5955					45.149	100.078			45.186	100.064
51.632	97.3607	56.877	97.02	66.843	94.0755	66.713	93.0636	51.632	97.3607	56.877	97.02					45.184	99.5935					45.171	100.082			45.226	100.064
51.721	97.3443	56.954	97.02	66.943	94.0775	66.813	92.9655	51.721	97.3443	56.954	97.02					45.219	99.5874					45.223	100.082			45.262	100.064
51.81	97.3443	57.029	97	67.043	94.0625	66.913	92.8089	51.81	97.3443	57.029	97					45.26	99.5874					45.25	100.082			45.309	100.064
51.876	97.3443	57.102	97	67.143	94.0357	67.013	92.8233	51.876	97.3443	57.102	97					45.306	99.5874					45.299	100.082			45.334	100.064
51.952	97.3279	57.189	96.98	67.243	94.0384	67.113	92.824	51.952	97.3279	57.189	96.98					45.335	99.5874					45.338	100.082			45.386	100.064
52.028	97.3279	57.261	96.96	67.343	94.0464	67.213	92.8234	52.028	97.3279	57.261	96.96					45.375	99.5874					45.37	100.082			45.425	100.064
52.096	97.3279	57.349	96.96	67.443	93.9638	67.313	92.8235	52.096	97.3279	57.349	96.96					45.421	99.5874					45.419	100.082			45.463	100.064
52.166	97.3115	57.427	96.92	67.543	93.9216	67.413	92.8235	52.166	97.3115	57.427	96.92					45.458	99.5874					45.453	100.082			45.494	100.064
52.25	97.3115	57.506	96.92	67.643	93.9217	67.513	92.8235	52.25	97.3115	57.506	96.92					45.486	99.5874					45.489	100.082			45.533	100.064
52.328	97.3115	57.589	96.92	67.743	93.9274	67.613	92.8235	52.328	97.3115	57.589	96.92					45.53	99.5874					45.538	100.082			45.577	100.07
52.401	97.2951	57.675	96.92	67.843	93.8883	67.713	92.8235	52.401	97.2951	57.675	96.92					45.556	99.5854					45.57	100.082			45.607	100.073
52.478	97.2951	57.765	96.92	67.943	93.8847	67.813	92.8235	52.478	97.2951	57.765	96.92					45.625	99.5793					45.623	100.082			45.673	100.073
52.571	97.2951	57.836	96.9	68.043	93.8921	67.913	92.8235	52.571	97.2951	57.836	96.9					45.654	99.5793					45.647	100.082			45.689	100.073
52.628	97.2787	57.91	96.9	68.143	93.8198	68.013	92.8235	52.628	97.2787	57.91	96.9					45.704	99.5733					45.708	100.082			45.726	100.073
52.716	97.2787	57.988	96.88	68.243	93.809	68.113	92.8235	52.716	97.2787	57.988	96.88					45.73	99.5712					45.735	100.082			45.774	100.073
52.779	97.2787	58.081	96.88	68.343	93.8071	68.213	92.8235	52.779	97.2787	58.081	96.88					45.798	99.5712					45.787	100.082			45.811	100.073
52.856	97.2787	58.159	96.88	68.443	93.8077	68.313	92.8235	52.856	97.2787	58.159	96.88					45.816	99.5712					45.813	100.082			45.848	100.073
52.95	97.2787	58.23	96.84	68.543	93.8076	68.413	92.8234	52.95	97.2787	58.23	96.84					45.858	99.5712					45.86	100.082			45.894	100.073
53.012	97.2623	58.322	96.84	68.643	93.8109	68.513	92.8244	53.012	97.2623	58.322	96.84					45.901	99.5712					45.899	100.082			45.94	100.073
53.102	97.2623	58.391	96.84	68.743	93.7793	68.613	92.8233	53.102	97.2623	58.391	96.84					45.929	99.5712					45.936	100.082			45.966	100.073
53.172	97.2623	58.47	96.84	68.843	93.7694	68.713	92.7918	53.172	97.2623	58.47	96.84					45.977	99.5712					45.977	100.082			46.015	100.073
53.243	97.2459	58.552	96.82	68.943	93.7718	68.813	92.6961	53.243	97.2459	58.552	96.82					46.006	99.5651					46.018	100.082			46.052	100.073
53.329	97.2459	58.631	96.82	69.043	93.7425	68.913	92.7064	53.329	97.2459	58.631	96.82					46.05	99.5631					46.068	100.082			46.093	100.073
53.406	97.2459	58.709	96.82	69.143	93.7307	69.013	92.7061	53.406	97.2459	58.709	96.82					46.099	99.5631					46.08	100.082			46.136	100.073
53.487	97.2459	58.79	96.8	69.243	93.7307	69.113	92.7058	53.487	97.2459	58.79	96.8					46.141	99.5631					46.139	100.082			46.166	100.073
53.55	97.2459	58.884	96.8	69.343	93.7297	69.213	92.7059	53.55	97.2459	58.884	96.8					46.185	99.5631					46.17	100.082			46.222	100.073
53.643	97.2295	58.949	96.78	69.443	93.7314	69.313	92.7059	53.643	97.2295	58.949	96.78					46.231	99.5631					46.209	100.082			46.248	100.073
53.715	97.2295	59.03	96.78	69.543	93.6883	69.413	92.7059	53.715	97.2295	59.03	96.78					46.27	99.557					46.251	100.082			46.291	100.073
53.774	97.2295	59.111	96.74	69.643	93.693	69.513	92.7059	53.774	97.2295	59.111	96.74					46.307	99.5549					46.291	100.082			46.343	100.067
53.876	97.2295	59.189	96.74	69.743	93.6924	69.613	92.7059	53.876	97.2295	59.189	96.74					46.327	99.5549					46.339	100.082			46.384	100.061
53.96	97.2131	59.276	96.74	69.843	93.6969	69.713	92.7061	53.96	97.2131	59.276	96.74					46.377	99.5549					46.377	100.082			46.436	100.061
54.024	97.2131	59.354	96.74	69.943	93.6439	69.813	92.7051	54.024	97.2131	59.354	96.74					46.413	99.5508					46.412	100.082			46.464	100.061
54.113	97.1967	59.439	96.72	70.043	93.6146	69.913	92.7039	54.113	97.1967	59.439	96.72					46.45	99.5488					46.464	100.082			46.494	100.061
54.187	97.1967	59.515	96.72	70.143	93.6148	70.013	92.7514	54.187	97.1967	59.515	96.72					46.512	99.5488					46.506	100.082			46.549	100.061
54.266	97.1967	59.597	96.72	70.243	93.6155	70.113	92.8306	54.266	97.1967	59.597	96.72					46.544	99.5468					46.543	100.082			46.575	100.061
54.339	97.1803	59.679	96.68	70.343	93.6154	70.213	92.8237	54.339	97.1803	59.679	96.68					46.581	99.5468					46.585	100.082			46.625	100.061
54.424	97.1639	59.738	96.68	70.443	93.6148	70.313	92.8233	54.424	97.1639	59.738	96.68					46.634	99.5468					46.619	100.082			46.659	100.061
54.49	97.1639	59.836	96.68	70.543	93.6196	70.413	92.8236	54.49	97.1639	59.836	96.68					46.673	99.5468					46.664	100.082			46.712	100.061
54.562	97.1639	59.909	96.64	70.643	93.5783	70.513	92.8235	54.562	97.1639	59.909	96.64					46.71	99.5468					46.701	100.074			46.74	100.061
54.668	97.1639	59.995	96.64	70.743	93.5781	70.613	92.8235	54.668	97.1639	59.995	96.64					46.759	99.5426					46.736	100.066			46.793	100.061
54.738	97.1475	60.063	96.64	70.843	93.5756	70.713	92.8235	54.738	97.1475	60.063	96.64					46.821	99.5386					46.792	100.066			46.821	100.061
54.818	97.1475	60.147	96.62	70.943	93.5781	70.813	92.8235	54.818	97.1475	60.147	96.62					46.838	99.5366					46.836	100.066			46.866	100.061
54.903	97.1475	60.235	96.62	71.043	93.5346	70.913	92.8235	54.903	97.1475	60.235	96.62					46.879	99.5305					46.872	100.066			46.905	100.061
54.976	97.1312	60.301	96.62	71.143	93.5392	71.013	92.8235	54.976	97.1312	60.301	96.62					46.915	99.5305					46.92	100.066			46.955	100.061
55.053	97.1312	60.385	96.58	71.243	93.5385	71.113	92.8235	55.053	97.1312	60.385	96.58					46.964	99.5305					46.964	100.066			46.986	100.061
55.137	97.1312	60.465	96.58	71.343	93.541	71.213	92.8235	55.137	97.1312	60.465	96.58					47.001	99.5305					46.994	100.066			47.038	100.061
55.206	97.1148	60.565	96.58	71.443	93.5127	71.313	92.8235	55.206	97.1148	60.565	96.58					47.04	99.5305					47.045	100.066			47.091	100.061
55.283	97.1148	60.623	96.58	71.543	93.4999	71.413	92.8235	55.283	97.1148	60.623	96.58					47.09	99.5244					47.091	100.066			47.13	100.061
55.379	97.1148	60.704	96.56	71.643	93.4997	71.513	92.8235	55.379	97.1148	60.704	96.56					47.126	99.5224					47.141	100.066			47.161	100.061
55.45	97.082	60.779	96.56	71.743	93.5003	71.613	92.8235	55.45	97.082	60.779	96.56					47.17	99.5224					47.167	100.066			47.208	100.061
55.533	97.082	60.86	96.56	71.843	93.5001	71.713	92.8235	55.533	97.082	60.86	96.56					47.22	99.5183					47.205	100.066			47.254	100.067
55.596	97.0656	60.94	96.52	71.943	93.4872	71.813	92.8235	55.596	97.0656	60.94	96.52					47.258	99.5142					47.257	100.066			47.287	100.067
55.691	97.0656	61.015	96.52	72.043	93.4594	71.913	92.8235	55.691	97.0656	61.015	96.52					47.302	99.5142					47.306	100.066			47.324	100.067
55.764	97.0656	61.112	96.48	72.143	93.4618	72.013	92.8235	55.764	97.0656	61.112	96.48					47.348	99.5142					47.329	100.066			47.384	100.067
55.857	97.0656	61.168	96.48	72.243	93.4467	72.113	92.8233	55.857	97.0656	61.168	96.48					47.382	99.5142					47.383	100.066			47.421	100.067
55.936	97.0492	61.266	96.48	72.343	93.421	72.213	92.8247	55.936	97.0492	61.266	96.48					47.431	99.5122					47.431	100.066			47.468	100.067
56.016	97.0492	61.342	96.48	72.443	93.4227	72.313	92.8244	56.016	97.0492	61.342	96.48					47.475	99.5061					47.46	100.066			47.504	100.073
56.075	97.0492	61.421	96.46	72.543	93.4268	72.413	92.7714	56.075	97.0492	61.421	96.46					47.512	99.5					47.51	100.066			47.544	100.073
56.176	97.0328	61.491	96.46	72.643	93.391	72.513	92.7886	56.176	97.0328	61.491	96.46					47.548	99.498					47.56	100.066			47.586	100.073
56.258	97.0328	61.576	96.44	72.743	93.3854	72.613	92.8217	56.258	97.0328	61.576	96.44					47.602	99.498					47.587	100.066			47.642	100.073
56.337	97.0328	61.663	96.44	72.843	93.3836	72.713	92.8275	56.337	97.0328	61.663	96.44					47.653	99.498					47.645	100.066			47.673	100.073
56.434	97.0328	61.735	96.42	72.943	93.3866	72.813	92.8123	56.434	97.0328	61.735	96.42					47.694	99.498					47.703	100.066			47.724	100.073
56.492	97.0164	61.806	96.42	73.043	93.336	72.913	92.9476	56.492	97.0164	61.806	96.42					47.738	99.498					47.733	100.066			47.77	100.073
56.588	97	61.894	96.4	73.143	93.3052	73.013	92.9377	56.588	97	61.894	96.4					47.785	99.498					47.769	100.066			47.824	100.073
56.67	97	61.966	96.4	73.243	93.3078	73.113	92.9423	56.67	97	61.966	96.4					47.823	99.498					47.82	100.066			47.863	100.073
56.742	97	62.044	96.38	73.343	93.3071	73.213	92.9453	56.742	97	62.044	96.38					47.863	99.498					47.854	100.066			47.907	100.073
56.827	96.9836	62.118	96.38	73.443	93.3118	73.313	92.8782	56.827	96.9836	62.118	96.38					47.911	99.4919					47.902	100.066			47.957	100.064
56.91	96.9836	62.202	96.38	73.543	93.2697	73.413	92.8289	56.91	96.9836	62.202	96.38					47.953	99.4899					47.94	100.066			48	100.061
56.986	96.9836	62.291	96.36	73.643	93.2703	73.513	92.6999	56.986	96.9836	62.291	96.36					48	99.4899					47.999	100.066			48.042	100.061
57.072	96.9836	62.372	96.34	73.743	93.2693	73.613	92.6427	57.072	96.9836	62.372	96.34					48.04	99.4899					48.033	100.066			48.087	100.061
57.151	96.9672	62.45	96.34	73.843	93.2696	73.713	92.586	57.151	96.9672	62.45	96.34					48.074	99.4899					48.072	100.066			48.127	100.061
57.226	96.9672	62.54	96.34	73.943	93.2542	73.813	92.5874	57.226	96.9672	62.54	96.34					48.131	99.4899					48.137	100.066			48.173	100.061
57.308	96.9672	62.602	96.32	74.043	93.2288	73.913	92.5884	57.308	96.9672	62.602	96.32					48.171	99.4878					48.184	100.066			48.22	100.061
57.399	96.9672	62.69	96.32	74.143	93.2303	74.013	92.5882	57.399	96.9672	62.69	96.32					48.227	99.4818					48.221	100.066			48.276	100.061
57.465	96.9508	62.767	96.32	74.243	93.2347	74.113	92.5882	57.465	96.9508	62.767	96.32					48.265	99.4818					48.261	100.066			48.303	100.061
57.545	96.9508	62.834	96.3	74.343	93.1967	74.213	92.5882	57.545	96.9508	62.834	96.3					48.304	99.4818					48.309	100.066			48.35	100.061
57.631	96.9508	62.923	96.3	74.443	93.1932	74.313	92.5882	57.631	96.9508	62.923	96.3					48.347	99.4818					48.346	100.066			48.387	100.061
57.721	96.9344	62.989	96.26	74.543	93.1921	74.413	92.591	57.721	96.9344	62.989	96.26					48.405	99.4797					48.391	100.066			48.44	100.061
57.793	96.9344	63.066	96.26	74.643	93.1923	74.513	92.5776	57.793	96.9344	63.066	96.26					48.427	99.4737					48.438	100.066			48.492	100.061
57.887	96.918	63.15	96.26	74.743	93.191	74.613	92.7136	57.887	96.918	63.15	96.26					48.492	99.4737					48.487	100.066			48.528	100.058
57.963	96.918	63.225	96.26	74.843	93.2005	74.713	92.7026	57.963	96.918	63.225	96.26					48.529	99.4737					48.531	100.066			48.584	100.049
58.054	96.918	63.315	96.24	74.943	93.1137	74.813	92.7062	58.054	96.918	63.315	96.24					48.579	99.4737					48.564	100.066			48.608	100.049
58.126	96.9016	63.396	96.24	75.043	93.1176	74.913	92.7059	58.126	96.9016	63.396	96.24					48.612	99.4737					48.615	100.066			48.668	100.049
58.213	96.9016	63.455	96.24	75.143	93.1151	75.013	92.7059	58.213	96.9016	63.455	96.24					48.675	99.4737					48.657	100.059			48.721	100.049
58.293	96.9016	63.548	96.22	75.243	93.1154	75.113	92.7058	58.293	96.9016	63.548	96.22					48.703	99.4737					48.71	100.051			48.762	100.049
58.374	96.8852	63.601	96.22	75.343	93.1153	75.213	92.7039	58.374	96.8852	63.601	96.22					48.772	99.4716					48.762	100.051			48.807	100.049
58.469	96.8852	63.698	96.18	75.443	93.1156	75.313	92.7185	58.469	96.8852	63.698	96.18					48.811	99.4655					48.802	100.051			48.844	100.049
58.536	96.8852	63.767	96.18	75.543	93.1174	75.413	92.5873	58.536	96.8852	63.767	96.18					48.86	99.4655					48.84	100.051			48.9	100.049
58.628	96.8688	63.847	96.18	75.643	93.0911	75.513	92.5916	58.628	96.8688	63.847	96.18					48.893	99.4594					48.893	100.051			48.95	100.049
58.702	96.8688	63.932	96.18	75.743	93.0769	75.613	92.5878	58.702	96.8688	63.932	96.18					48.953	99.4573					48.936	100.051			48.984	100.049
58.777	96.8525	64.006	96.16	75.843	93.0796	75.713	92.5882	58.777	96.8525	64.006	96.16					48.995	99.4573					48.967	100.051			49.033	100.049
58.87	96.8525	64.092	96.16	75.943	93.0477	75.813	92.5883	58.87	96.8525	64.092	96.16					49.034	99.4573					49.031	100.051			49.072	100.049
58.956	96.8525	64.157	96.16	76.043	93.0399	75.913	92.5882	58.956	96.8525	64.157	96.16					49.088	99.4573					49.062	100.051			49.121	100.049
59.038	96.8197	64.242	96.14	76.143	93.0199	76.013	92.5882	59.038	96.8197	64.242	96.14					49.129	99.4492					49.124	100.051			49.172	100.049
59.137	96.8197	64.315	96.12	76.243	92.9989	76.113	92.5882	59.137	96.8197	64.315	96.12					49.169	99.4411					49.172	100.051			49.217	100.049
59.203	96.8197	64.389	96.12	76.343	92.9998	76.213	92.5882	59.203	96.8197	64.389	96.12					49.226	99.4411					49.222	100.051			49.255	100.049
59.278	96.8033	64.485	96.08	76.443	93	76.313	92.5882	59.278	96.8033	64.485	96.08					49.266	99.4411					49.273	100.051			49.302	100.049
59.364	96.7869	64.55	96.08	76.543	93.0001	76.413	92.5882	59.364	96.7869	64.55	96.08					49.323	99.4411					49.323	100.051			49.347	100.049
59.436	96.7869	64.635	96.06	76.643	93.0029	76.513	92.5882	59.436	96.7869	64.635	96.06					49.357	99.4411					49.345	100.051			49.387	100.049
59.528	96.7869	64.724	96.06	76.743	92.9709	76.613	92.5882	59.528	96.7869	64.724	96.06					49.407	99.4411					49.393	100.051			49.438	100.049
59.606	96.7705	64.784	96.06	76.843	92.9621	76.713	92.5884	59.606	96.7705	64.784	96.06					49.445	99.4411					49.446	100.051			49.49	100.049
59.687	96.7541	64.87	96.04	76.943	92.9612	76.813	92.5891	59.687	96.7541	64.87	96.04					49.501	99.437					49.501	100.051			49.542	100.052
59.783	96.7541	64.935	96.04	77.043	92.9617	76.913	92.5764	59.783	96.7541	64.935	96.04					49.546	99.433					49.547	100.051			49.588	100.052
59.85	96.7541	65.014	96.02	77.143	92.9637	77.013	92.6951	59.85	96.7541	65.014	96.02					49.596	99.433					49.601	100.051			49.625	100.052
59.955	96.7377	65.088	96	77.243	92.9361	77.113	92.7028	59.955	96.7377	65.088	96					49.631	99.4309					49.64	100.051			49.679	100.052
60.018	96.7377	65.179	96	77.343	92.9232	77.213	92.7066	60.018	96.7377	65.179	96					49.678	99.4248					49.693	100.051			49.743	100.052
60.113	96.7377	65.238	96	77.443	92.9228	77.313	92.7059	60.113	96.7377	65.238	96					49.731	99.4248					49.724	100.051			49.764	100.052
60.185	96.7213	65.329	95.98	77.543	92.923	77.413	92.7059	60.185	96.7213	65.329	95.98					49.773	99.4248					49.794	100.051			49.812	100.052
60.269	96.7213	65.416	95.98	77.643	92.9227	77.513	92.7059	60.269	96.7213	65.416	95.98					49.83	99.4248					49.825	100.051			49.858	100.052
60.344	96.7213	65.476	95.96	77.743	92.9272	77.613	92.7059	60.344	96.7213	65.476	95.96					49.884	99.4208					49.878	100.051			49.913	100.052
60.437	96.7049	65.546	95.96	77.843	92.8865	77.713	92.7059	60.437	96.7049	65.546	95.96					49.929	99.4167					49.929	100.051			49.95	100.052
60.527	96.6885	65.635	95.96	77.943	92.8857	77.813	92.7059	60.527	96.6885	65.635	95.96					49.978	99.4167					49.964	100.051			49.998	100.052
60.598	96.6885	65.705	95.92	78.043	92.8844	77.913	92.7059	60.598	96.6885	65.705	95.92					50.015	99.4167					50.013	100.051			50.054	100.052
60.686	96.6885	65.796	95.92	78.143	92.8846	78.013	92.7059	60.686	96.6885	65.796	95.92					50.066	99.4167					50.059	100.051			50.098	100.052
60.782	96.6721	65.87	95.92	78.243	92.8849	78.113	92.7059	60.782	96.6721	65.87	95.92					50.112	99.4167					50.097	100.051			50.151	100.052
60.848	96.6721	65.939	95.92	78.343	92.8839	78.213	92.7059	60.848	96.6721	65.939	95.92					50.161	99.4167					50.156	100.051			50.199	100.052
60.941	96.6557	66.021	95.9	78.443	92.8766	78.313	92.7059	60.941	96.6557	66.021	95.9					50.218	99.4127					50.206	100.051			50.248	100.052
61.028	96.6557	66.088	95.9	78.543	92.8434	78.413	92.7059	61.028	96.6557	66.088	95.9					50.266	99.4086					50.25	100.051			50.289	100.052
61.113	96.6557	66.177	95.9	78.643	92.8463	78.513	92.7057	61.113	96.6557	66.177	95.9					50.305	99.4086					50.3	100.051			50.344	100.052
61.189	96.6393	66.253	95.88	78.743	92.831	78.613	92.7065	61.189	96.6393	66.253	95.88					50.355	99.4025					50.334	100.051			50.387	100.052
61.264	96.6393	66.323	95.86	78.843	92.8061	78.713	92.7121	61.264	96.6393	66.323	95.86					50.41	99.4005					50.396	100.051			50.427	100.052
61.363	96.6066	66.414	95.86	78.943	92.8075	78.813	92.6306	61.363	96.6066	66.414	95.86					50.444	99.4005					50.436	100.051			50.497	100.046
61.44	96.6066	66.49	95.86	79.043	92.8077	78.913	92.5882	61.44	96.6066	66.49	95.86					50.488	99.4005					50.487	100.051			50.521	100.04
61.511	96.6066	66.553	95.84	79.143	92.8077	79.013	92.5873	61.511	96.6066	66.553	95.84					50.539	99.4005					50.536	100.051			50.565	100.04
61.606	96.6066	66.64	95.84	79.243	92.8098	79.113	92.5884	61.606	96.6066	66.64	95.84					50.594	99.4005					50.585	100.051			50.635	100.04
61.693	96.5902	66.721	95.82	79.343	92.7814	79.213	92.5883	61.693	96.5902	66.721	95.82					50.643	99.4005					50.629	100.051			50.681	100.04
61.774	96.5902	66.791	95.82	79.443	92.7289	79.313	92.5882	61.774	96.5902	66.791	95.82					50.685	99.4005					50.68	100.051			50.725	100.04
61.861	96.5738	66.868	95.82	79.543	92.7315	79.413	92.5882	61.861	96.5738	66.868	95.82					50.747	99.3964					50.727	100.051			50.769	100.04
61.94	96.5738	66.934	95.8	79.643	92.7307	79.513	92.5882	61.94	96.5738	66.934	95.8					50.782	99.3923					50.766	100.051			50.81	100.04
62.022	96.5738	67.023	95.8	79.743	92.7308	79.613	92.5882	62.022	96.5738	67.023	95.8					50.82	99.3923					50.822	100.051			50.857	100.04
62.102	96.5574	67.107	95.76	79.843	92.7308	79.713	92.5882	62.102	96.5574	67.107	95.76					50.872	99.3882					50.88	100.051			50.908	100.04
62.183	96.5246	67.182	95.72	79.943	92.7308	79.813	92.5882	62.183	96.5246	67.182	95.72					50.937	99.3841					50.927	100.039			50.961	100.04
62.268	96.4918	67.249	95.72	80.043	92.7297	79.913	92.5882	62.268	96.4918	67.249	95.72					50.986	99.3841					50.983	100.035			51.004	100.03
62.358	96.4918	67.33	95.72	80.143	92.7329	80.013	92.5882	62.358	96.4918	67.33	95.72					51.041	99.3841					51.023	100.035			51.056	100.027
62.445	96.4918	67.41	95.7	80.243	92.6883	80.113	92.5882	62.445	96.4918	67.41	95.7					51.076	99.3841					51.073	100.035			51.107	100.027
62.515	96.4918	67.482	95.7	80.343	92.693	80.213	92.5882	62.515	96.4918	67.482	95.7					51.115	99.3841					51.121	100.035			51.156	100.027
62.61	96.4754	67.587	95.68	80.443	92.6923	80.313	92.5882	62.61	96.4754	67.587	95.68					51.159	99.3841					51.166	100.035			51.202	100.027
62.689	96.4754	67.634	95.66	80.543	92.6923	80.413	92.5882	62.689	96.4754	67.634	95.66					51.209	99.3801					51.217	100.035			51.258	100.027
62.77	96.4754	67.713	95.66	80.643	92.6923	80.513	92.5882	62.77	96.4754	67.713	95.66					51.282	99.3719					51.262	100.035			51.31	100.027
62.864	96.4426	67.797	95.66	80.743	92.6925	80.613	92.5882	62.864	96.4426	67.797	95.66					51.324	99.3679					51.318	100.035			51.356	100.027
62.942	96.4426	67.877	95.64	80.843	92.6912	80.713	92.5882	62.942	96.4426	67.877	95.64					51.37	99.3679					51.36	100.035			51.398	100.018
63.031	96.4426	67.953	95.64	80.943	92.691	80.813	92.5883	63.031	96.4426	67.953	95.64					51.412	99.3679					51.422	100.035			51.45	100.018
63.1	96.4426	68.014	95.64	81.043	92.6498	80.913	92.588	63.1	96.4426	68.014	95.64					51.468	99.3679					51.465	100.035			51.507	100.018
63.181	96.4262	68.093	95.62	81.143	92.6542	81.013	92.5873	63.181	96.4262	68.093	95.62					51.514	99.3679					51.519	100.035			51.551	100.018
63.282	96.4262	68.152	95.62	81.243	92.6539	81.113	92.6005	63.282	96.4262	68.152	95.62					51.559	99.3638					51.555	100.035			51.607	100.018
63.351	96.4262	68.247	95.58	81.343	92.6542	81.213	92.4764	63.351	96.4262	68.247	95.58					51.61	99.3557					51.616	100.035			51.664	100.018
63.442	96.3934	68.317	95.58	81.443	92.6542	81.313	92.4739	63.442	96.3934	68.317	95.58					51.655	99.3517					51.671	100.035			51.701	100.018
63.528	96.3934	68.41	95.58	81.543	92.6363	81.413	92.4701	63.528	96.3934	68.41	95.58					51.703	99.3517					51.704	100.035			51.75	100.018
63.596	96.3934	68.473	95.58	81.643	92.617	81.513	92.4706	63.596	96.3934	68.473	95.58					51.753	99.3517					51.755	100.035			51.811	100.018
63.69	96.3934	68.535	95.56	81.743	92.573	81.613	92.4706	63.69	96.3934	68.535	95.56					51.809	99.3517					51.82	100.035			51.861	100.018
63.773	96.377	68.637	95.56	81.843	92.5778	81.713	92.4706	63.773	96.377	68.637	95.56					51.862	99.3517					51.873	100.035			51.903	100.018
63.848	96.377	68.711	95.54	81.943	92.577	81.813	92.4706	63.848	96.377	68.711	95.54					51.897	99.3517					51.901	100.035			51.95	100.018
63.944	96.3607	68.781	95.54	82.043	92.5759	81.913	92.4706	63.944	96.3607	68.781	95.54					51.954	99.3517					51.973	100.035			51.995	100.018
64.028	96.3443	68.873	95.52	82.143	92.5799	82.013	92.4706	64.028	96.3443	68.873	95.52					52.016	99.3455					51.998	100.035			52.04	100.018
64.113	96.3443	68.936	95.52	82.243	92.5348	82.113	92.4706	64.113	96.3443	68.936	95.52					52.071	99.3395					52.059	100.027			52.105	100.018
64.19	96.3443	69.007	95.5	82.343	92.5392	82.213	92.4706	64.19	96.3443	69.007	95.5					52.101	99.3354					52.113	100.02			52.156	100.018
64.275	96.3279	69.089	95.5	82.443	92.5385	82.313	92.4706	64.275	96.3279	69.089	95.5					52.149	99.3354					52.165	100.02			52.209	100.018
64.367	96.3279	69.154	95.48	82.543	92.5384	82.413	92.4706	64.367	96.3279	69.154	95.48					52.207	99.3354					52.234	100.02			52.258	100.018
64.438	96.3115	69.245	95.48	82.643	92.5386	82.513	92.4706	64.438	96.3115	69.245	95.48					52.269	99.3354					52.255	100.02			52.302	100.018
64.526	96.3115	69.312	95.48	82.743	92.5408	82.613	92.4706	64.526	96.3115	69.312	95.48					52.31	99.3354					52.321	100.02			52.351	100.018
64.618	96.3115	69.385	95.44	82.843	92.511	82.713	92.4706	64.618	96.3115	69.385	95.44					52.357	99.3354					52.366	100.02			52.386	100.018
64.702	96.2951	69.469	95.44	82.943	92.5005	82.813	92.4706	64.702	96.2951	69.469	95.44					52.412	99.3354					52.426	100.02			52.445	100.018
64.775	96.2787	69.537	95.44	83.043	92.4997	82.913	92.4706	64.775	96.2787	69.537	95.44					52.464	99.3334					52.463	100.02			52.493	100.018
64.858	96.2787	69.617	95.44	83.143	92.5	83.013	92.4706	64.858	96.2787	69.617	95.44					52.519	99.3273					52.522	100.02			52.548	100.018
64.955	96.2787	69.703	95.42	83.243	92.5	83.113	92.4714	64.955	96.2787	69.703	95.42					52.556	99.3273					52.56	100.02			52.596	100.018
65.033	96.2623	69.778	95.42	83.343	92.5	83.213	92.4682	65.033	96.2623	69.778	95.42					52.642	99.3273					52.604	100.02			52.647	100.018
65.108	96.2623	69.845	95.42	83.443	92.5	83.313	92.445	65.108	96.2623	69.845	95.42					52.663	99.3273					52.678	100.02			52.699	100.018
65.207	96.2459	69.927	95.4	83.543	92.4999	83.413	92.3442	65.207	96.2459	69.927	95.4					52.717	99.3212					52.72	100.02			52.758	100.018
65.282	96.2459	69.997	95.4	83.643	92.5001	83.513	92.3526	65.282	96.2459	69.997	95.4					52.761	99.3103					52.77	100.02			52.801	100.018
65.37	96.2131	70.078	95.4	83.743	92.5022	83.613	92.3532	65.37	96.2131	70.078	95.4					52.808	99.3103					52.813	100.02			52.861	100.015
65.453	96.2131	70.145	95.36	83.843	92.4727	83.713	92.3529	65.453	96.2131	70.145	95.36					52.87	99.3103					52.869	100.02			52.91	100.015
65.522	96.2131	70.232	95.36	83.943	92.4209	83.813	92.3529	65.522	96.2131	70.232	95.36					52.91	99.3063					52.926	100.02			52.958	100.015
65.605	96.2131	70.289	95.36	84.043	92.4237	83.913	92.3529	65.605	96.2131	70.289	95.36					52.969	99.3022					52.973	100.02			53.01	100.015
65.696	96.1967	70.376	95.34	84.143	92.4231	84.013	92.3529	65.696	96.1967	70.376	95.34					53.03	99.3022					53.015	100.008			53.064	100.015
65.79	96.1967	70.456	95.34	84.243	92.4231	84.113	92.3529	65.79	96.1967	70.456	95.34					53.074	99.3022					53.075	100.004			53.116	100.015
65.861	96.1803	70.521	95.34	84.343	92.4231	84.213	92.3529	65.861	96.1803	70.521	95.34					53.123	99.3022					53.125	100.004			53.179	100.015
65.955	96.1639	70.616	95.32	84.443	92.4231	84.313	92.3529	65.955	96.1639	70.616	95.32					53.172	99.3002					53.181	100.004			53.215	100.012
66.031	96.1639	70.676	95.3	84.543	92.4231	84.413	92.3529	66.031	96.1639	70.676	95.3					53.219	99.294					53.223	100.004			53.27	100.003
66.12	96.1639	70.748	95.3	84.643	92.4231	84.513	92.3529	66.12	96.1639	70.748	95.3					53.272	99.292					53.282	100.004			53.323	100.003
66.199	96.1475	70.823	95.3	84.743	92.4211	84.613	92.3529	66.199	96.1475	70.823	95.3					53.331	99.2859					53.329	100.004			53.364	100.003
66.27	96.1475	70.907	95.28	84.843	92.4273	84.713	92.3529	66.27	96.1475	70.907	95.28					53.381	99.2859					53.387	100.004			53.429	100.003
66.373	96.1312	70.981	95.28	84.943	92.3381	84.813	92.3529	66.373	96.1312	70.981	95.28					53.417	99.2859					53.435	100.004			53.462	100.003
66.46	96.1312	71.047	95.28	85.043	92.3474	84.913	92.3529	66.46	96.1312	71.047	95.28					53.475	99.2859					53.491	100.004			53.532	100
66.527	96.1148	71.125	95.26	85.143	92.3463	85.013	92.3529	66.527	96.1148	71.125	95.26					53.543	99.2859					53.546	100.004			53.574	99.9908
66.624	96.1148	71.211	95.26	85.243	92.3461	85.113	92.353	66.624	96.1148	71.211	95.26					53.585	99.2859					53.59	100.004			53.632	99.9908
66.704	96.0984	71.267	95.26	85.343	92.3461	85.213	92.3529	66.704	96.0984	71.267	95.26					53.638	99.2859					53.633	100.004			53.677	99.9908
66.786	96.082	71.352	95.24	85.443	92.3461	85.313	92.3527	66.786	96.082	71.352	95.24					53.682	99.2798					53.696	100.004			53.729	99.9908
66.856	96.082	71.418	95.22	85.543	92.3461	85.413	92.3537	66.856	96.082	71.418	95.22					53.746	99.2771					53.74	100.004			53.782	99.9908
66.936	96.082	71.493	95.22	85.643	92.3461	85.513	92.3584	66.936	96.082	71.493	95.22					53.799	99.2771					53.785	100.004			53.826	99.9908
67.027	96.0656	71.583	95.22	85.743	92.3462	85.613	92.2767	67.027	96.0656	71.583	95.22					53.854	99.2771					53.847	100.004			53.881	99.9908
67.115	96.0656	71.66	95.2	85.843	92.3462	85.713	92.2361	67.115	96.0656	71.66	95.2					53.896	99.271					53.896	100			53.929	99.9908
67.209	96.0492	71.728	95.2	85.943	92.3452	85.813	92.2344	67.209	96.0492	71.728	95.2					53.957	99.269					53.965	99.9882			53.984	99.9818
67.29	96.0492	71.799	95.2	86.043	92.3484	85.913	92.2354	67.29	96.0492	71.799	95.2					54.002	99.269					54.002	99.9882			54.038	99.9787
67.348	96.0328	71.877	95.18	86.143	92.3036	86.013	92.2353	67.348	96.0328	71.877	95.18					54.055	99.269					54.056	99.9882			54.102	99.9787
67.445	96.0164	71.96	95.18	86.243	92.3086	86.113	92.2353	67.445	96.0164	71.96	95.18					54.11	99.2649					54.102	99.9882			54.143	99.9787
67.519	96.0164	72.013	95.18	86.343	92.3088	86.213	92.2352	67.519	96.0164	72.013	95.18					54.161	99.2582					54.176	99.9882			54.207	99.9787
67.611	96.0164	72.106	95.16	86.443	92.2858	86.313	92.2361	67.611	96.0164	72.106	95.16					54.209	99.2521					54.219	99.9882			54.245	99.9787
67.696	96	72.173	95.16	86.543	92.2691	86.413	92.2339	67.696	96	72.173	95.16					54.255	99.2521					54.255	99.9804			54.297	99.9787
67.777	96	72.241	95.16	86.643	92.269	86.513	92.1998	67.777	96	72.241	95.16					54.308	99.2521					54.317	99.9726			54.355	99.9787
67.868	95.9836	72.319	95.12	86.743	92.2692	86.613	92.1112	67.868	95.9836	72.319	95.12					54.363	99.2439					54.373	99.9726			54.414	99.9787
67.943	95.9836	72.398	95.12	86.843	92.2687	86.713	92.117	67.943	95.9836	72.398	95.12					54.414	99.2358					54.408	99.9726			54.45	99.9787
68.025	95.9672	72.457	95.12	86.943	92.2733	86.813	92.1179	68.025	95.9672	72.457	95.12					54.481	99.2358					54.472	99.9726			54.508	99.9787
68.109	95.9508	72.541	95.12	87.043	92.2291	86.913	92.1176	68.109	95.9508	72.541	95.12					54.508	99.2358					54.535	99.9726			54.563	99.9787
68.194	95.9508	72.613	95.12	87.143	92.2317	87.013	92.1176	68.194	95.9508	72.613	95.12					54.568	99.2358					54.578	99.9726			54.62	99.9787
68.278	95.9344	72.696	95.1	87.243	92.2308	87.113	92.1176	68.278	95.9344	72.696	95.1					54.619	99.2297					54.632	99.9608			54.678	99.9787
68.346	95.918	72.77	95.08	87.343	92.2337	87.213	92.1176	68.346	95.918	72.77	95.08					54.672	99.2277					54.678	99.957			54.726	99.9787
68.432	95.918	72.851	95.06	87.443	92.1993	87.313	92.1176	68.432	95.918	72.851	95.06					54.726	99.2277					54.72	99.957			54.773	99.9787
68.52	95.9016	72.921	95.06	87.543	92.1933	87.413	92.1176	68.52	95.9016	72.921	95.06					54.782	99.2277					54.785	99.957			54.832	99.9787
68.603	95.9016	73	95.04	87.643	92.1921	87.513	92.1176	68.603	95.9016	73	95.04					54.846	99.2216					54.834	99.957			54.886	99.9787
68.689	95.8852	73.065	95.04	87.743	92.1923	87.613	92.1176	68.689	95.8852	73.065	95.04					54.893	99.2196					54.898	99.957			54.947	99.9787
68.76	95.8688	73.137	95.04	87.843	92.1923	87.713	92.1176	68.76	95.8688	73.137	95.04					54.945	99.2196					54.936	99.957			54.988	99.9787
68.861	95.8688	73.216	95.02	87.943	92.1923	87.813	92.1176	68.861	95.8688	73.216	95.02					54.99	99.2135					54.993	99.957			55.048	99.9787
68.943	95.8525	73.298	95.02	88.043	92.1923	87.913	92.1176	68.943	95.8525	73.298	95.02					55.047	99.2114					55.056	99.957			55.078	99.9787
69.008	95.8525	73.356	95	88.143	92.1922	88.013	92.1176	69.008	95.8525	73.356	95					55.106	99.2053					55.103	99.957			55.143	99.9726
69.104	95.8361	73.441	95	88.243	92.1919	88.113	92.1177	69.104	95.8361	73.441	95					55.161	99.2032					55.169	99.957			55.192	99.9665
69.182	95.8361	73.518	94.98	88.343	92.1964	88.213	92.1188	69.182	95.8361	73.518	94.98					55.199	99.2032					55.209	99.957			55.245	99.9665
69.256	95.8197	73.591	94.98	88.443	92.153	88.313	92.1114	69.256	95.8197	73.591	94.98					55.263	99.2032					55.258	99.957			55.305	99.9665
69.349	95.8197	73.664	94.98	88.543	92.155	88.413	92.0903	69.349	95.8197	73.664	94.98					55.322	99.2032					55.32	99.957			55.354	99.9665
69.432	95.8033	73.739	94.96	88.643	92.1537	88.513	91.8612	69.432	95.8033	73.739	94.96					55.368	99.2032					55.37	99.957			55.406	99.9604
69.523	95.8033	73.806	94.94	88.743	92.1525	88.613	91.8825	69.523	95.8033	73.806	94.94					55.407	99.2032					55.428	99.957			55.468	99.9543
69.592	95.7869	73.884	94.94	88.843	92.1614	88.713	91.8828	69.592	95.7869	73.884	94.94					55.463	99.2032					55.488	99.957			55.499	99.9543
69.676	95.7705	73.95	94.94	88.943	92.0713	88.813	91.8823	69.676	95.7705	73.95	94.94					55.528	99.2032					55.539	99.957			55.565	99.9543
69.76	95.7705	74.028	94.92	89.043	92.0788	88.913	91.8824	69.76	95.7705	74.028	94.92					55.559	99.1972					55.593	99.957			55.604	99.9543
69.837	95.7541	74.095	94.92	89.143	92.0769	89.013	91.8824	69.837	95.7541	74.095	94.92					55.626	99.1951					55.635	99.957			55.67	99.9543
69.93	95.7541	74.178	94.92	89.243	92.0769	89.113	91.8824	69.93	95.7541	74.178	94.92					55.691	99.1951					55.693	99.9492			55.72	99.9543
70.007	95.7541	74.258	94.9	89.343	92.0769	89.213	91.8826	70.007	95.7541	74.258	94.9					55.727	99.1951					55.749	99.9414			55.771	99.9543
70.084	95.7377	74.339	94.9	89.443	92.0769	89.313	91.8819	70.084	95.7377	74.339	94.9					55.789	99.1891					55.789	99.9414			55.828	99.9543
70.183	95.7377	74.397	94.9	89.543	92.0772	89.413	91.8742	70.183	95.7377	74.397	94.9					55.845	99.187					55.858	99.9414			55.907	99.9543
70.252	95.7049	74.466	94.86	89.643	92.0779	89.513	91.974	70.252	95.7049	74.466	94.86					55.912	99.187					55.916	99.9414			55.932	99.9543
70.336	95.7049	74.551	94.86	89.743	92.0548	89.613	91.9975	70.336	95.7049	74.551	94.86					55.957	99.187					55.968	99.9414			55.991	99.9543
70.416	95.7049	74.617	94.86	89.843	92.0384	89.713	92.0007	70.416	95.7049	74.617	94.86					56.003	99.185					56.012	99.9414			56.048	99.9543
70.496	95.6885	74.7	94.86	89.943	92.0382	89.813	92	70.496	95.6885	74.7	94.86					56.064	99.1789					56.071	99.9414			56.097	99.9543
70.575	95.6885	74.764	94.84	90.043	92.0385	89.913	92	70.575	95.6885	74.764	94.84					56.117	99.1769					56.128	99.9414			56.142	99.9543
70.652	95.6721	74.829	94.84	90.143	92.0385	90.013	92	70.652	95.6721	74.829	94.84					56.171	99.1708					56.183	99.9414			56.196	99.9451
70.757	95.6557	74.918	94.82	90.243	92.0385	90.113	92	70.757	95.6557	74.918	94.82					56.232	99.1708					56.232	99.9414			56.262	99.9421
70.828	95.6557	74.996	94.82	90.343	92.0385	90.213	92	70.828	95.6557	74.996	94.82					56.289	99.1708					56.288	99.9414			56.314	99.9421
70.907	95.6393	75.072	94.8	90.443	92.0385	90.313	92	70.907	95.6393	75.072	94.8					56.337	99.1708					56.348	99.9414			56.378	99.9421
70.987	95.623	75.122	94.8	90.543	92.0385	90.413	92	70.987	95.623	75.122	94.8					56.374	99.1687					56.406	99.9414			56.434	99.9421
71.068	95.6066	75.204	94.8	90.643	92.0385	90.513	92	71.068	95.6066	75.204	94.8					56.429	99.1627					56.449	99.9414			56.472	99.933
71.16	95.6066	75.292	94.78	90.743	92.0385	90.613	92	71.16	95.6066	75.292	94.78					56.495	99.1627					56.513	99.9414			56.531	99.9299
71.237	95.6066	75.36	94.78	90.843	92.0385	90.713	92	71.237	95.6066	75.36	94.78					56.555	99.1627					56.582	99.9414			56.576	99.9299
71.319	95.5902	75.423	94.78	90.943	92.0384	90.813	92	71.319	95.5902	75.423	94.78					56.594	99.1627					56.621	99.9414			56.634	99.9299
71.386	95.5902	75.497	94.76	91.043	92.0381	90.913	92	71.386	95.5902	75.497	94.76					56.654	99.1525					56.673	99.9296			56.686	99.9299
71.467	95.5738	75.59	94.76	91.143	92.0426	91.013	92	71.467	95.5738	75.59	94.76					56.717	99.1464					56.736	99.9256			56.75	99.9299
71.563	95.5738	75.656	94.74	91.243	91.9991	91.113	92	71.563	95.5738	75.656	94.74					56.769	99.1464					56.793	99.9256			56.799	99.9299
71.627	95.5246	75.713	94.72	91.343	92.0011	91.213	92	71.627	95.5246	75.713	94.72					56.824	99.1464					56.843	99.9256			56.855	99.9299
71.722	95.5246	75.805	94.7	91.443	91.9999	91.313	92	71.722	95.5246	75.805	94.7					56.872	99.1464					56.88	99.9218			56.9	99.9299
71.803	95.5246	75.855	94.7	91.543	92	91.413	92	71.803	95.5246	75.855	94.7					56.926	99.1444					56.944	99.91			56.948	99.9299
71.868	95.5246	75.947	94.68	91.643	92	91.513	92	71.868	95.5246	75.947	94.68					56.973	99.1376					56.997	99.91			57.009	99.9269
71.963	95.5082	76.019	94.68	91.743	92	91.613	92	71.963	95.5082	76.019	94.68					57.036	99.1376					57.047	99.91			57.074	99.9177
72.039	95.5082	76.102	94.68	91.843	92	91.713	92	72.039	95.5082	76.102	94.68					57.078	99.1376					57.098	99.91			57.129	99.9177
72.127	95.4918	76.163	94.66	91.943	92	91.813	92	72.127	95.4918	76.163	94.66					57.153	99.1308					57.162	99.91			57.179	99.9177
72.194	95.4918	76.239	94.66	92.043	92	91.913	92	72.194	95.4918	76.239	94.66					57.21	99.1281					57.211	99.91			57.246	99.9177
72.284	95.4754	76.302	94.66	92.143	92	92.013	92	72.284	95.4754	76.302	94.66					57.264	99.1281					57.268	99.8982			57.301	99.9177
72.365	95.4754	76.383	94.64	92.243	92	92.113	92	72.365	95.4754	76.383	94.64					57.304	99.1281					57.318	99.8944			57.343	99.9177
72.446	95.459	76.463	94.64	92.343	92	92.213	92	72.446	95.459	76.463	94.64					57.362	99.1281					57.375	99.8944			57.403	99.9177
72.534	95.459	76.534	94.64	92.443	92	92.313	92	72.534	95.459	76.534	94.64					57.417	99.1281					57.426	99.8944			57.464	99.9177
72.612	95.4426	76.606	94.64	92.543	92	92.413	92	72.612	95.4426	76.606	94.64					57.472	99.1281					57.483	99.8944			57.514	99.9177
72.697	95.4426	76.683	94.62	92.643	92	92.513	92	72.697	95.4426	76.683	94.62					57.53	99.1281					57.543	99.8944			57.556	99.9116
72.776	95.4426	76.755	94.62	92.743	92	92.613	92	72.776	95.4426	76.755	94.62					57.578	99.124					57.591	99.8944			57.621	99.9056
72.849	95.4262	76.821	94.6	92.843	92	92.713	91.9999	72.849	95.4262	76.821	94.6					57.639	99.1118					57.643	99.8944			57.675	99.9056
72.929	95.4262	76.909	94.6	92.943	92	92.813	92.0009	72.929	95.4262	76.909	94.6					57.689	99.1118					57.713	99.8944			57.739	99.9056
73.026	95.4098	76.983	94.6	93.043	92	92.913	92.0014	73.026	95.4098	76.983	94.6					57.741	99.1118					57.769	99.8944			57.773	99.9056
73.1	95.3934	77.053	94.58	93.143	92	93.013	91.9427	73.1	95.3934	77.053	94.58					57.801	99.1098					57.815	99.8904			57.845	99.9056
73.185	95.3934	77.123	94.58	93.243	92.0003	93.113	91.8804	73.185	95.3934	77.123	94.58					57.869	99.1037					57.885	99.8788			57.891	99.9056
73.246	95.377	77.189	94.58	93.343	92.0007	93.213	91.8815	73.246	95.377	77.189	94.58					57.912	99.0976					57.935	99.8788			57.96	99.9025
73.343	95.377	77.259	94.56	93.443	91.9793	93.313	91.8825	73.343	95.377	77.259	94.56					57.957	99.0956					57.984	99.8788			58.01	99.8934
73.412	95.377	77.334	94.56	93.543	91.9613	93.413	91.8824	73.412	95.377	77.334	94.56					58.021	99.0915					58.041	99.8788			58.046	99.8934
73.506	95.3607	77.403	94.56	93.643	91.9646	93.513	91.8823	73.506	95.3607	77.403	94.56					58.074	99.0875					58.097	99.8788			58.107	99.8934
73.602	95.3607	77.472	94.54	93.743	91.9279	93.613	91.8823	73.602	95.3607	77.472	94.54					58.123	99.0875					58.151	99.8788			58.175	99.8934
73.66	95.3443	77.549	94.54	93.843	91.9241	93.713	91.8832	73.66	95.3443	77.549	94.54					58.191	99.0875					58.226	99.8788			58.229	99.8934
73.754	95.3279	77.639	94.5	93.943	91.9229	93.813	91.8807	73.754	95.3279	77.639	94.5					58.24	99.0834					58.254	99.8748			58.287	99.8873
73.823	95.3279	77.694	94.5	94.043	91.923	93.913	91.848	73.823	95.3279	77.694	94.5					58.318	99.0794					58.325	99.8632			58.329	99.8811
73.909	95.3115	77.763	94.5	94.143	91.9234	94.013	91.7583	73.909	95.3115	77.763	94.5					58.356	99.0794					58.375	99.8632			58.386	99.8811
73.983	95.3115	77.841	94.48	94.243	91.9234	94.113	91.7641	73.983	95.3115	77.841	94.48					58.403	99.0794					58.427	99.8632			58.443	99.8811
74.055	95.2951	77.918	94.46	94.343	91.9046	94.213	91.764	74.055	95.2951	77.918	94.46					58.459	99.0726					58.498	99.8632			58.507	99.8811
74.15	95.2787	77.982	94.46	94.443	91.8841	94.313	91.7643	74.15	95.2787	77.982	94.46					58.522	99.0699					58.544	99.8632			58.567	99.8811
74.22	95.2787	78.06	94.46	94.543	91.8843	94.413	91.8156	74.22	95.2787	78.06	94.46					58.573	99.0699					58.598	99.8632			58.61	99.8811
74.3	95.2787	78.124	94.44	94.643	91.8846	94.513	91.8855	74.3	95.2787	78.124	94.44					58.63	99.0678					58.644	99.8632			58.674	99.8811
74.399	95.2623	78.198	94.44	94.743	91.8846	94.613	91.8832	74.399	95.2623	78.198	94.44					58.676	99.0618					58.698	99.8632			58.726	99.8811
74.468	95.2623	78.275	94.44	94.843	91.8846	94.713	91.8822	74.468	95.2623	78.275	94.44					58.734	99.0618					58.747	99.8632			58.777	99.8811
74.537	95.2459	78.355	94.44	94.943	91.8846	94.813	91.8823	74.537	95.2459	78.355	94.44					58.782	99.0618					58.822	99.8632			58.834	99.8811
74.634	95.2459	78.417	94.44	95.043	91.8846	94.913	91.8824	74.634	95.2459	78.417	94.44					58.853	99.0618					58.87	99.8632			58.892	99.8811
74.7	95.2131	78.493	94.42	95.143	91.8846	95.013	91.8824	74.7	95.2131	78.493	94.42					58.903	99.0597					58.935	99.8632			58.933	99.872
74.781	95.2131	78.568	94.42	95.243	91.8846	95.113	91.8824	74.781	95.2131	78.568	94.42					58.95	99.0536					58.991	99.8632			59.012	99.8689
74.85	95.2131	78.642	94.42	95.343	91.8846	95.213	91.8824	74.85	95.2131	78.642	94.42					59.028	99.0495					59.049	99.8632			59.072	99.8689
74.93	95.1967	78.709	94.42	95.443	91.8846	95.313	91.8824	74.93	95.1967	78.709	94.42					59.064	99.0455					59.102	99.8632			59.115	99.8689
75.014	95.1803	78.786	94.42	95.543	91.8846	95.413	91.8824	75.014	95.1803	78.786	94.42					59.135	99.0455					59.15	99.8514			59.168	99.8689
75.094	95.1803	78.86	94.42	95.643	91.8846	95.513	91.8824	75.094	95.1803	78.86	94.42					59.185	99.0455					59.212	99.8474			59.227	99.8689
75.192	95.1639	78.933	94.4	95.743	91.8846	95.613	91.8824	75.192	95.1639	78.933	94.4					59.246	99.0387					59.259	99.8474			59.28	99.8629
75.271	95.1639	79.011	94.4	95.843	91.8846	95.713	91.8824	75.271	95.1639	79.011	94.4					59.291	99.0359					59.316	99.8474			59.336	99.8568
75.345	95.1312	79.08	94.4	95.943	91.8846	95.813	91.8794	75.345	95.1312	79.08	94.4					59.35	99.0339					59.371	99.8474			59.4	99.8568
75.423	95.1148	79.143	94.38	96.043	91.8846	95.913	91.8885	75.423	95.1148	79.143	94.38					59.411	99.0244					59.434	99.8358			59.453	99.8568
75.498	95.1148	79.222	94.36	96.143	91.8849	96.013	91.7524	75.498	95.1148	79.222	94.36					59.455	99.0183					59.512	99.8318			59.508	99.8568
75.587	95.0984	79.302	94.34	96.243	91.8845	96.113	91.7663	75.587	95.0984	79.302	94.34					59.517	99.0183					59.548	99.8318			59.566	99.8568
75.654	95.0984	79.36	94.34	96.343	91.8688	96.213	91.7649	75.654	95.0984	79.36	94.34					59.577	99.0183					59.599	99.8318			59.615	99.8568
75.745	95.0656	79.435	94.34	96.443	91.8447	96.313	91.7647	75.745	95.0656	79.435	94.34					59.623	99.0183					59.658	99.8318			59.676	99.8568
75.816	95.0656	79.507	94.32	96.543	91.8343	96.413	91.7647	75.816	95.0656	79.507	94.32					59.686	99.0183					59.71	99.8318			59.729	99.8568
75.906	95.0656	79.589	94.32	96.643	91.8059	96.513	91.7647	75.906	95.0656	79.589	94.32					59.749	99.0183					59.759	99.82			59.793	99.8568
75.968	95.0328	79.659	94.3	96.743	91.8074	96.613	91.7647	75.968	95.0328	79.659	94.3					59.81	99.0183					59.834	99.8162			59.847	99.8568
76.054	95.0328	79.736	94.3	96.843	91.8077	96.713	91.7647	76.054	95.0328	79.736	94.3					59.877	99.0183					59.873	99.8162			59.905	99.8568
76.145	95.0328	79.801	94.3	96.943	91.8077	96.813	91.7647	76.145	95.0328	79.801	94.3					59.914	99.0123					59.925	99.8162			59.968	99.8568
76.216	95.0328	79.87	94.28	97.043	91.8077	96.913	91.7647	76.216	95.0328	79.87	94.28					59.978	99.0102					59.989	99.8162			60.017	99.8476
76.303	95.0328	79.948	94.28	97.143	91.8077	97.013	91.7647	76.303	95.0328	79.948	94.28					60.033	99.0061					60.05	99.8162			60.077	99.8446
76.388	95.0164	80.022	94.28	97.243	91.8077	97.113	91.7647	76.388	95.0164	80.022	94.28					60.071	99.0021					60.094	99.8044			60.123	99.8446
76.448	95.0164	80.089	94.28	97.343	91.8077	97.213	91.7647	76.448	95.0164	80.089	94.28					60.13	98.996					60.162	99.8044			60.18	99.8446
76.543	95.0164	80.17	94.26	97.443	91.8077	97.313	91.7647	76.543	95.0164	80.17	94.26					60.204	98.994					60.223	99.8044			60.25	99.8446
76.615	95	80.231	94.26	97.543	91.8077	97.413	91.7632	76.615	95	80.231	94.26					60.235	98.994					60.273	99.8044			60.296	99.8385
76.698	95	80.303	94.26	97.643	91.8077	97.513	91.7695	76.698	95	80.303	94.26					60.309	98.994					60.344	99.8044			60.349	99.8324
76.779	95	80.391	94.22	97.743	91.8077	97.613	91.8226	76.779	95	80.391	94.22					60.353	98.9919					60.388	99.8044			60.404	99.8324
76.856	94.9836	80.451	94.22	97.843	91.8077	97.713	92.0143	76.856	94.9836	80.451	94.22					60.417	98.9858					60.451	99.8006			60.46	99.8324
76.926	94.9672	80.536	94.22	97.943	91.8077	97.813	92.0012	76.926	94.9672	80.536	94.22					60.496	98.9858					60.501	99.8006			60.519	99.8324
77.014	94.9672	80.59	94.22	98.043	91.8077	97.913	91.9996	77.014	94.9672	80.59	94.22					60.536	98.9858					60.549	99.8006			60.591	99.8324
77.098	94.9508	80.674	94.22	98.143	91.8077	98.013	92	77.098	94.9508	80.674	94.22					60.589	98.9858					60.614	99.8006			60.646	99.8324
77.171	94.9508	80.733	94.2	98.243	91.8077	98.113	92.0008	77.171	94.9508	80.733	94.2					60.658	98.9858					60.69	99.8006			60.692	99.8264
77.252	94.9344	80.817	94.2	98.343	91.8077	98.213	91.9985	77.252	94.9344	80.817	94.2					60.704	98.9791					60.741	99.8006			60.755	99.8202
77.32	94.9344	80.89	94.2	98.443	91.8076	98.313	91.9606	77.32	94.9344	80.89	94.2					60.765	98.9763					60.794	99.8006			60.809	99.8202
77.405	94.9016	80.954	94.18	98.543	91.8071	98.413	91.8773	77.405	94.9016	80.954	94.18					60.813	98.9763					60.853	99.7888			60.863	99.8202
77.49	94.9016	81.021	94.18	98.643	91.8115	98.513	91.8816	77.49	94.9016	81.021	94.18					60.884	98.9743					60.902	99.7848			60.925	99.8202
77.565	94.9016	81.11	94.18	98.743	91.7661	98.613	91.8825	77.565	94.9016	81.11	94.18					60.943	98.9669					60.961	99.7848			60.977	99.8202
77.649	94.9016	81.175	94.14	98.843	91.77	98.713	91.8824	77.649	94.9016	81.175	94.14					60.996	98.9669					61.016	99.7848			61.037	99.8202
77.721	94.8852	81.251	94.14	98.943	91.7693	98.813	91.8824	77.721	94.8852	81.251	94.14					61.048	98.9669					61.063	99.7848			61.11	99.8141
77.782	94.8852	81.324	94.14	99.043	91.7692	98.913	91.8824	77.782	94.8852	81.324	94.14					61.104	98.9628					61.13	99.7848			61.149	99.808
77.865	94.8852	81.375	94.14	99.143	91.7692	99.013	91.8824	77.865	94.8852	81.375	94.14					61.163	98.9547					61.189	99.7848			61.206	99.808
77.953	94.8688	81.47	94.14	99.243	91.7692	99.113	91.8824	77.953	94.8688	81.47	94.14					61.217	98.9547					61.247	99.781			61.258	99.808
78.037	94.8525	81.537	94.1	99.343	91.7692	99.213	91.8824	78.037	94.8525	81.537	94.1					61.281	98.9526					61.298	99.7692			61.312	99.808
78.114	94.8197	81.593	94.1	99.443	91.7692	99.313	91.8824	78.114	94.8197	81.593	94.1					61.333	98.9459					61.347	99.7692			61.384	99.808
78.184	94.8197	81.674	94.1	99.543	91.7692	99.413	91.8824	78.184	94.8197	81.674	94.1					61.379	98.9431					61.419	99.7692			61.438	99.8019
78.267	94.8197	81.744	94.08	99.643	91.7692	99.513	91.8824	78.267	94.8197	81.744	94.08					61.438	98.9431					61.461	99.7692			61.501	99.7958
78.36	94.8197	81.808	94.08	99.743	91.7692	99.613	91.8824	78.36	94.8197	81.808	94.08					61.489	98.937					61.533	99.7692			61.57	99.7958
78.429	94.8033	81.89	94.08	99.843	91.7692	99.713	91.8824	78.429	94.8033	81.89	94.08					61.546	98.9343					61.587	99.7692			61.603	99.7958
78.512	94.8033	81.96	94.08	99.943	91.7692	99.813	91.8823	78.512	94.8033	81.96	94.08					61.61	98.9343					61.638	99.7692			61.676	99.7958
78.582	94.7869	82.027	94.06	100.043	91.7692	99.913	91.8797	78.582	94.7869	82.027	94.06					61.659	98.9343					61.681	99.7692			61.722	99.7958
78.64	94.7705	82.097	94.06	100.143	91.7692	100.013	91.8915	78.64	94.7705	82.097	94.06					61.724	98.9282					61.747	99.7692			61.795	99.7958
78.745	94.7705	82.172	94.06	100.243	91.7693	100.113	91.7527	78.745	94.7705	82.172	94.06					61.778	98.9242					61.812	99.7575			61.839	99.7867
78.835	94.7541	82.242	94.04	100.343	91.7727	100.213	91.7667	78.835	94.7541	82.242	94.04					61.835	98.9242					61.872	99.7536			61.899	99.7837
78.899	94.7541	82.321	94.04	100.443	91.7344	100.313	91.7649	78.899	94.7541	82.321	94.04					61.902	98.9242					61.918	99.7536			61.97	99.7837
78.966	94.7541	82.384	94.02	100.543	91.7319	100.413	91.7647	78.966	94.7541	82.384	94.02					61.959	98.9201					61.98	99.7536			62.011	99.7837
79.043	94.7377	82.474	94.02	100.643	91.7306	100.513	91.7647	79.043	94.7377	82.474	94.02					61.996	98.9154					62.038	99.7536			62.066	99.7837
79.139	94.7377	82.541	94.02	100.743	91.7308	100.613	91.7647	79.139	94.7377	82.541	94.02					62.064	98.9154					62.103	99.7536			62.122	99.7837
79.205	94.7213	82.599	94	100.843	91.7308	100.713	91.7647	79.205	94.7213	82.599	94					62.134	98.9133					62.142	99.7536			62.162	99.7837
79.292	94.7049	82.673	94	100.943	91.7308	100.813	91.7647	79.292	94.7049	82.673	94					62.178	98.9004					62.206	99.7536			62.242	99.7837
79.381	94.7049	82.75	94	101.043	91.7308	100.913	91.7648	79.381	94.7049	82.75	94					62.245	98.8977					62.272	99.7536			62.294	99.7837
79.449	94.6885	82.82	94	101.143	91.7308	101.013	91.7651	79.449	94.6885	82.82	94					62.301	98.8957					62.329	99.7536			62.355	99.7837
79.527	94.6885	82.889	93.98	101.243	91.7308	101.113	91.7613	79.527	94.6885	82.889	93.98					62.354	98.8883					62.387	99.7458			62.422	99.7776
79.603	94.6721	82.963	93.98	101.343	91.7308	101.213	91.7539	79.603	94.6721	82.963	93.98					62.424	98.8883					62.438	99.7379			62.468	99.7715
79.683	94.6721	83.036	93.98	101.443	91.7298	101.313	91.6362	79.683	94.6721	83.036	93.98					62.471	98.8883					62.505	99.7379			62.528	99.7715
79.765	94.6557	83.096	93.96	101.543	91.7326	101.413	91.6469	79.765	94.6557	83.096	93.96					62.533	98.8842					62.564	99.7379			62.581	99.7715
79.836	94.6557	83.176	93.96	101.643	91.6882	101.513	91.6473	79.836	94.6557	83.176	93.96					62.587	98.8761					62.61	99.7379			62.636	99.7715
79.933	94.6557	83.253	93.96	101.743	91.6927	101.613	91.647	79.933	94.6557	83.253	93.96					62.653	98.8761					62.687	99.7379			62.706	99.7715
79.987	94.623	83.323	93.96	101.843	91.6924	101.713	91.647	79.987	94.623	83.323	93.96					62.696	98.8761					62.735	99.7379			62.761	99.7684
80.069	94.623	83.39	93.96	101.943	91.6922	101.813	91.6473	80.069	94.623	83.39	93.96					62.762	98.8761					62.792	99.7379			62.804	99.7592
80.143	94.623	83.453	93.94	102.043	91.6919	101.913	91.6487	80.143	94.623	83.453	93.94					62.813	98.8761					62.863	99.7379			62.873	99.7592
80.221	94.623	83.523	93.94	102.143	91.6963	102.013	91.6346	80.221	94.623	83.523	93.94					62.883	98.87					62.901	99.7262			62.925	99.7592
80.301	94.6066	83.604	93.92	102.243	91.6512	102.113	91.773	80.301	94.6066	83.604	93.92					62.94	98.868					62.972	99.7209			62.986	99.7592
80.381	94.5902	83.681	93.9	102.343	91.6547	102.213	91.7619	80.381	94.5902	83.681	93.9					63.001	98.868					63.014	99.7209			63.043	99.7502
80.452	94.5738	83.741	93.9	102.443	91.6539	102.313	91.7647	80.452	94.5738	83.741	93.9					63.055	98.868					63.087	99.7209			63.108	99.7471
80.545	94.5738	83.826	93.9	102.543	91.6538	102.413	91.7648	80.545	94.5738	83.826	93.9					63.103	98.8619					63.14	99.7131			63.167	99.7471
80.608	94.541	83.881	93.88	102.643	91.6539	102.513	91.7647	80.608	94.541	83.881	93.88					63.163	98.8598					63.195	99.7053			63.222	99.7471
80.694	94.541	83.968	93.88	102.743	91.6539	102.613	91.7647	80.694	94.541	83.968	93.88					63.233	98.8598					63.248	99.7053			63.281	99.738
80.767	94.541	84.036	93.88	102.843	91.6539	102.713	91.7647	80.767	94.541	84.036	93.88					63.273	98.8578					63.328	99.7053			63.338	99.7339
80.852	94.541	84.114	93.88	102.943	91.6539	102.813	91.7647	80.852	94.541	84.114	93.88					63.336	98.851					63.371	99.7053			63.4	99.7339
80.927	94.5246	84.172	93.86	103.043	91.6539	102.913	91.7647	80.927	94.5246	84.172	93.86					63.407	98.851					63.432	99.7053			63.463	99.7339
81.004	94.5246	84.236	93.86	103.143	91.6539	103.013	91.7647	81.004	94.5246	84.236	93.86					63.457	98.851					63.479	99.7053			63.504	99.7339
81.088	94.5082	84.308	93.86	103.243	91.6539	103.113	91.7647	81.088	94.5082	84.308	93.86					63.507	98.8435					63.548	99.7053			63.565	99.7339
81.156	94.5082	84.385	93.86	103.343	91.6539	103.213	91.7647	81.156	94.5082	84.385	93.86					63.566	98.8408					63.607	99.7053			63.632	99.7339
81.24	94.5082	84.463	93.84	103.443	91.6539	103.313	91.7647	81.24	94.5082	84.463	93.84					63.623	98.8388					63.651	99.7053			63.685	99.7247
81.305	94.4754	84.534	93.84	103.543	91.6539	103.413	91.7647	81.305	94.4754	84.534	93.84					63.679	98.8273					63.722	99.7053			63.734	99.7217
81.397	94.4754	84.583	93.84	103.643	91.6539	103.513	91.7647	81.397	94.4754	84.583	93.84					63.737	98.8273					63.785	99.7053			63.806	99.7217
81.464	94.4754	84.67	93.8	103.743	91.6539	103.613	91.7647	81.464	94.4754	84.67	93.8					63.792	98.8273					63.837	99.6937			63.853	99.7217
81.539	94.4754	84.743	93.8	103.843	91.6539	103.713	91.7645	81.539	94.4754	84.743	93.8					63.852	98.8212					63.899	99.6897			63.917	99.7217
81.624	94.459	84.818	93.8	103.943	91.6539	103.813	91.7654	81.624	94.459	84.818	93.8					63.908	98.8131					63.954	99.6897			63.987	99.7217
81.691	94.459	84.88	93.8	104.043	91.6538	103.913	91.7715	81.691	94.459	84.88	93.8					63.976	98.811					64.011	99.6897			64.023	99.7217
81.773	94.459	84.951	93.8	104.143	91.6539	104.013	91.6761	81.773	94.459	84.951	93.8					64.025	98.811					64.075	99.6897			64.093	99.7186
81.851	94.4262	85.029	93.8	104.243	91.6572	104.113	91.6495	81.851	94.4262	85.029	93.8					64.097	98.811					64.157	99.6857			64.153	99.7095
81.935	94.4262	85.09	93.78	104.343	91.619	104.213	91.6464	81.935	94.4262	85.09	93.78					64.163	98.8043					64.186	99.6741			64.203	99.7095
82.013	94.4262	85.174	93.78	104.443	91.6165	104.313	91.647	82.013	94.4262	85.174	93.78					64.212	98.8016					64.236	99.6741			64.263	99.7095
82.066	94.4098	85.233	93.78	104.543	91.6153	104.413	91.6471	82.066	94.4098	85.233	93.78					64.278	98.8016					64.295	99.6741			64.317	99.7095
82.158	94.4098	85.304	93.76	104.643	91.6154	104.513	91.6471	82.158	94.4098	85.304	93.76					64.333	98.8016					64.355	99.6741			64.372	99.7095
82.236	94.3934	85.381	93.76	104.743	91.6154	104.613	91.6471	82.236	94.3934	85.381	93.76					64.391	98.7955					64.419	99.6701			64.433	99.7095
82.326	94.3934	85.447	93.76	104.843	91.6154	104.713	91.6471	82.326	94.3934	85.447	93.76					64.448	98.7935					64.467	99.6585			64.491	99.7034
82.398	94.377	85.523	93.76	104.943	91.6154	104.813	91.6471	82.398	94.377	85.523	93.76					64.5	98.7935					64.54	99.6585			64.548	99.6973
82.47	94.377	85.583	93.74	105.043	91.6154	104.913	91.6471	82.47	94.377	85.583	93.74					64.556	98.7893					64.606	99.6585			64.614	99.6973
82.536	94.3607	85.658	93.74	105.143	91.6154	105.013	91.6471	82.536	94.3607	85.658	93.74					64.605	98.7758					64.647	99.6585			64.677	99.6973
82.629	94.3607	85.745	93.74	105.243	91.6154	105.113	91.6471	82.629	94.3607	85.745	93.74					64.681	98.7758					64.708	99.6585			64.724	99.6973
82.7	94.3607	85.808	93.7	105.343	91.6154	105.213	91.6471	82.7	94.3607	85.808	93.7					64.73	98.7758					64.756	99.6585			64.792	99.6973
82.774	94.3443	85.882	93.7	105.443	91.6154	105.313	91.6471	82.774	94.3443	85.882	93.7					64.807	98.7738					64.833	99.6585			64.851	99.6973
82.846	94.3279	85.944	93.68	105.543	91.6154	105.413	91.6471	82.846	94.3279	85.944	93.68					64.856	98.7677					64.889	99.6585			64.908	99.6912
82.92	94.3115	86.024	93.68	105.643	91.6154	105.513	91.647	82.92	94.3115	86.024	93.68					64.914	98.7677					64.943	99.6585			64.978	99.6851
83.011	94.2951	86.095	93.68	105.743	91.6154	105.613	91.6471	83.011	94.2951	86.095	93.68					64.969	98.7677					65.003	99.6585			65.029	99.6851
83.087	94.2951	86.162	93.68	105.843	91.6154	105.713	91.6479	83.087	94.2951	86.162	93.68					65.017	98.7677					65.062	99.6585			65.085	99.6851
83.162	94.2951	86.234	93.66	105.943	91.6153	105.813	91.6455	83.162	94.2951	86.234	93.66					65.095	98.7616					65.116	99.6585			65.143	99.6851
83.242	94.2787	86.29	93.66	106.043	91.6156	105.913	91.6054	83.242	94.2787	86.29	93.66					65.148	98.7589					65.171	99.6585			65.208	99.682
83.306	94.2787	86.374	93.66	106.143	91.618	106.013	91.5254	83.306	94.2787	86.374	93.66					65.201	98.7589					65.237	99.6585			65.258	99.673
83.392	94.2623	86.446	93.66	106.243	91.5842	106.113	91.5285	83.392	94.2623	86.446	93.66					65.26	98.7569					65.296	99.6585			65.318	99.673
83.46	94.2623	86.5	93.64	106.343	91.578	106.213	91.5295	83.46	94.2623	86.5	93.64					65.319	98.7494					65.345	99.6585			65.371	99.673
83.553	94.2459	86.57	93.64	106.443	91.5768	106.313	91.5294	83.553	94.2459	86.57	93.64					65.38	98.7494					65.409	99.6585			65.436	99.6699
83.622	94.2459	86.647	93.64	106.543	91.5769	106.413	91.5294	83.622	94.2459	86.647	93.64					65.439	98.7494					65.474	99.6545			65.486	99.6608
83.705	94.2459	86.729	93.64	106.643	91.5769	106.513	91.5295	83.705	94.2459	86.729	93.64					65.502	98.7474					65.523	99.6427			65.554	99.6608
83.777	94.2295	86.804	93.62	106.743	91.5769	106.613	91.5285	83.777	94.2295	86.804	93.62					65.554	98.7406					65.583	99.6427			65.594	99.6608
83.852	94.2131	86.86	93.6	106.843	91.5769	106.713	91.5277	83.852	94.2131	86.86	93.6					65.619	98.7406					65.647	99.6427			65.667	99.6608
83.925	94.1967	86.93	93.6	106.943	91.5769	106.813	91.5934	83.925	94.1967	86.93	93.6					65.675	98.7406					65.703	99.6427			65.727	99.6577
84.012	94.1803	87.009	93.6	107.043	91.5769	106.913	91.6472	84.012	94.1803	87.009	93.6					65.729	98.7365					65.762	99.6427			65.779	99.6485
84.085	94.1803	87.08	93.6	107.143	91.5769	107.013	91.6479	84.085	94.1803	87.08	93.6					65.784	98.7325					65.818	99.6427			65.849	99.6485
84.163	94.1803	87.158	93.6	107.243	91.5769	107.113	91.647	84.163	94.1803	87.158	93.6					65.859	98.7325					65.891	99.6389			65.895	99.6485
84.23	94.1639	87.219	93.56	107.343	91.5769	107.213	91.647	84.23	94.1639	87.219	93.56					65.911	98.7304					65.933	99.6271			65.963	99.6485
84.3	94.1639	87.29	93.56	107.443	91.5769	107.313	91.6471	84.3	94.1639	87.29	93.56					65.983	98.7243					65.995	99.6271			66.012	99.6485
84.388	94.1639	87.358	93.56	107.543	91.5769	107.413	91.6471	84.388	94.1639	87.358	93.56					66.031	98.7203					66.06	99.6271			66.08	99.6424
84.464	94.1475	87.421	93.56	107.643	91.5769	107.513	91.647	84.464	94.1475	87.421	93.56					66.084	98.7162					66.111	99.6271			66.135	99.6364
84.527	94.1312	87.492	93.56	107.743	91.5769	107.613	91.647	84.527	94.1312	87.492	93.56					66.151	98.7162					66.177	99.6271			66.197	99.6364
84.61	94.1312	87.575	93.56	107.843	91.5769	107.713	91.6479	84.61	94.1312	87.575	93.56					66.187	98.7122					66.23	99.6271			66.246	99.6364
84.681	94.1312	87.642	93.56	107.943	91.5769	107.813	91.6507	84.681	94.1312	87.642	93.56					66.26	98.7067					66.277	99.6232			66.332	99.6364
84.766	94.1148	87.714	93.54	108.043	91.5763	107.913	91.5725	84.766	94.1148	87.714	93.54					66.315	98.7067					66.358	99.6115			66.357	99.6364
84.841	94.1148	87.784	93.54	108.143	91.5808	108.013	91.5308	84.841	94.1148	87.784	93.54					66.375	98.7					66.411	99.6115			66.428	99.6364
84.917	94.1148	87.851	93.54	108.243	91.535	108.113	91.5284	84.917	94.1148	87.851	93.54					66.426	98.6973					66.467	99.6115			66.48	99.6364
84.994	94.0984	87.926	93.54	108.343	91.5392	108.213	91.5294	84.994	94.0984	87.926	93.54					66.496	98.6931					66.527	99.6115			66.577	99.6272
85.067	94.0984	88.003	93.54	108.443	91.5386	108.313	91.5407	85.067	94.0984	88.003	93.54					66.56	98.685					66.589	99.6115			66.608	99.6242
85.153	94.082	88.071	93.52	108.543	91.5373	108.413	91.4179	85.153	94.082	88.071	93.52					66.629	98.681					66.644	99.6075			66.658	99.6242
85.219	94.082	88.141	93.52	108.643	91.5356	108.513	91.4151	85.219	94.082	88.141	93.52					66.685	98.681					66.694	99.5958			66.719	99.6242
85.306	94.0656	88.209	93.52	108.743	91.4966	108.613	91.4115	85.306	94.0656	88.209	93.52					66.738	98.681					66.763	99.5958			66.789	99.6242
85.369	94.0656	88.266	93.52	108.843	91.4999	108.713	91.4117	85.369	94.0656	88.266	93.52					66.799	98.6789					66.829	99.5958			66.836	99.6211
85.46	94.0656	88.343	93.5	108.943	91.5001	108.813	91.412	85.46	94.0656	88.343	93.5					66.863	98.6721					66.886	99.5958			66.902	99.612
85.523	94.0492	88.42	93.5	109.043	91.5	108.913	91.4132	85.523	94.0492	88.42	93.5					66.932	98.6721					66.944	99.5958			66.968	99.612
85.604	94.0492	88.502	93.5	109.143	91.5	109.013	91.3995	85.604	94.0492	88.502	93.5					66.978	98.6641					67.001	99.5958			67.015	99.612
85.678	94.0328	88.561	93.5	109.243	91.5	109.113	91.5374	85.678	94.0328	88.561	93.5					67.037	98.6532					67.059	99.5841			67.074	99.612
85.756	94.0328	88.636	93.5	109.343	91.5	109.213	91.5258	85.756	94.0328	88.636	93.5					67.087	98.6532					67.125	99.5802			67.135	99.6028
85.831	94.0328	88.699	93.5	109.443	91.5	109.313	91.5279	85.831	94.0328	88.699	93.5					67.147	98.6484					67.175	99.5802			67.193	99.5999
85.906	93.9836	88.773	93.44	109.543	91.5	109.413	91.5918	85.906	93.9836	88.773	93.44					67.221	98.6431					67.241	99.5802			67.261	99.5999
85.979	93.9836	88.841	93.42	109.643	91.5	109.513	91.6472	85.979	93.9836	88.841	93.42					67.269	98.6431					67.311	99.5802			67.312	99.5999
86.062	93.9672	88.911	93.42	109.743	91.5	109.613	91.6479	86.062	93.9672	88.911	93.42					67.331	98.6431					67.347	99.5802			67.367	99.5999
86.141	93.9672	88.994	93.42	109.843	91.5	109.713	91.647	86.141	93.9672	88.994	93.42					67.381	98.6431					67.416	99.5802			67.416	99.5999
86.21	93.9508	89.058	93.42	109.943	91.5	109.813	91.647	86.21	93.9508	89.058	93.42					67.448	98.6431					67.47	99.5763			67.489	99.5968
86.293	93.9508	89.134	93.42	110.043	91.5	109.913	91.6471	86.293	93.9508	89.134	93.42					67.509	98.6431					67.53	99.5645			67.543	99.5876
86.363	93.9508	89.192	93.42	110.143	91.5	110.013	91.6471	86.363	93.9508	89.192	93.42					67.556	98.6431					67.586	99.5645			67.612	99.5876
86.438	93.9344	89.266	93.4	110.243	91.5	110.113	91.6468	86.438	93.9344	89.266	93.4					67.623	98.6424					67.646	99.5645			67.665	99.5876
86.52	93.9344	89.325	93.4	110.343	91.5	110.213	91.6455	86.52	93.9344	89.325	93.4					67.678	98.6397					67.706	99.5645			67.722	99.5846
86.597	93.9344	89.41	93.4	110.443	91.5003	110.313	91.6595	86.597	93.9344	89.41	93.4					67.734	98.6397					67.77	99.5645			67.784	99.5754
86.671	93.918	89.458	93.4	110.543	91.5014	110.413	91.5203	86.671	93.918	89.458	93.4					67.806	98.6335					67.826	99.5645			67.844	99.5754
86.741	93.918	89.54	93.38	110.643	91.4734	110.513	91.532	86.741	93.918	89.54	93.38					67.857	98.6309					67.896	99.5645			67.897	99.5754
86.83	93.918	89.62	93.38	110.743	91.4623	110.613	91.5295	86.83	93.918	89.62	93.38					67.928	98.6309					67.951	99.5567			67.954	99.5754
86.901	93.9016	89.685	93.38	110.843	91.4613	110.713	91.5293	86.901	93.9016	89.685	93.38					67.975	98.6268					68	99.5489			68.027	99.5754
86.964	93.8852	89.765	93.38	110.943	91.4615	110.813	91.5294	86.964	93.8852	89.765	93.38					68.028	98.6214					68.08	99.5489			68.082	99.5754
87.051	93.8852	89.825	93.38	111.043	91.4615	110.913	91.5294	87.051	93.8852	89.825	93.38					68.087	98.6214					68.118	99.5489			68.139	99.5754
87.128	93.8852	89.904	93.36	111.143	91.4615	111.013	91.5294	87.128	93.8852	89.904	93.36					68.158	98.6214					68.188	99.5489			68.196	99.5662
87.199	93.8688	89.975	93.36	111.243	91.4615	111.113	91.5294	87.199	93.8688	89.975	93.36					68.216	98.6152					68.253	99.5489			68.254	99.5632
87.272	93.8688	90.042	93.36	111.343	91.4615	111.213	91.5294	87.272	93.8688	90.042	93.36					68.263	98.6092					68.303	99.5489			68.312	99.5632
87.361	93.8688	90.113	93.36	111.443	91.4615	111.313	91.5294	87.361	93.8688	90.113	93.36					68.331	98.6051					68.357	99.5489			68.38	99.5632
87.431	93.8525	90.166	93.36	111.543	91.4615	111.413	91.5294	87.431	93.8525	90.166	93.36					68.403	98.6031					68.417	99.5372			68.431	99.5632
87.502	93.8361	90.25	93.36	111.643	91.4615	111.513	91.5294	87.502	93.8361	90.25	93.36					68.451	98.5956					68.491	99.5372			68.492	99.5632
87.577	93.8361	90.323	93.34	111.743	91.4615	111.613	91.5294	87.577	93.8361	90.323	93.34					68.508	98.5956					68.544	99.5372			68.539	99.5632
87.669	93.8361	90.392	93.34	111.843	91.4615	111.713	91.5294	87.669	93.8361	90.392	93.34					68.554	98.5956					68.599	99.5372			68.608	99.5602
87.735	93.8197	90.464	93.34	111.943	91.4615	111.813	91.5294	87.735	93.8197	90.464	93.34					68.623	98.5888					68.661	99.5372			68.687	99.5511
87.808	93.8197	90.532	93.34	112.043	91.4615	111.913	91.5294	87.808	93.8197	90.532	93.34					68.687	98.5862					68.719	99.5372			68.728	99.5511
87.885	93.8197	90.607	93.34	112.143	91.4615	112.013	91.5294	87.885	93.8197	90.607	93.34					68.752	98.58					68.777	99.5372			68.797	99.5511
87.953	93.8033	90.674	93.34	112.243	91.4615	112.113	91.5294	87.953	93.8033	90.674	93.34					68.81	98.5739					68.842	99.5372			68.856	99.5511
88.039	93.8033	90.736	93.32	112.343	91.4616	112.213	91.5303	88.039	93.8033	90.736	93.32					68.867	98.5685					68.907	99.5332			68.913	99.5511
88.103	93.7869	90.817	93.32	112.443	91.4617	112.313	91.5307	88.103	93.7869	90.817	93.32					68.93	98.5685					68.95	99.5332			68.972	99.545
88.178	93.7705	90.882	93.32	112.543	91.4607	112.413	91.4666	88.178	93.7705	90.882	93.32					68.984	98.5665					69.035	99.5332			69.036	99.5388
88.257	93.7705	90.957	93.32	112.643	91.4514	112.513	91.4115	88.257	93.7705	90.957	93.32					69.038	98.559					69.084	99.5332			69.092	99.5388
88.342	93.7705	91.026	93.32	112.743	91.4213	112.613	91.4109	88.342	93.7705	91.026	93.32					69.095	98.559					69.127	99.5332			69.149	99.5388
88.406	93.7541	91.105	93.32	112.843	91.4228	112.713	91.4118	88.406	93.7541	91.105	93.32					69.171	98.559					69.2	99.5254			69.203	99.5388
88.493	93.7541	91.165	93.28	112.943	91.4231	112.813	91.4118	88.493	93.7541	91.165	93.28					69.214	98.5529					69.259	99.5176			69.269	99.5358
88.559	93.7541	91.231	93.28	113.043	91.4231	112.913	91.4118	88.559	93.7541	91.231	93.28					69.294	98.5502					69.312	99.5176			69.318	99.5266
88.622	93.7377	91.302	93.28	113.143	91.4231	113.013	91.4118	88.622	93.7377	91.302	93.28					69.354	98.5441					69.379	99.5176			69.382	99.5266
88.708	93.7377	91.378	93.28	113.243	91.4231	113.113	91.4118	88.708	93.7377	91.378	93.28					69.407	98.5401					69.443	99.5059			69.438	99.5266
88.782	93.7377	91.44	93.28	113.343	91.4231	113.213	91.4118	88.782	93.7377	91.44	93.28					69.473	98.5333					69.494	99.5006			69.489	99.5237
88.867	93.7213	91.521	93.28	113.443	91.4231	113.313	91.4118	88.867	93.7213	91.521	93.28					69.53	98.5333					69.545	99.5006			69.56	99.5145
88.934	93.7213	91.582	93.28	113.543	91.4231	113.413	91.4118	88.934	93.7213	91.582	93.28					69.582	98.5333					69.612	99.5006			69.623	99.5145
89.005	93.7049	91.652	93.28	113.643	91.4231	113.513	91.4118	89.005	93.7049	91.652	93.28					69.632	98.5272					69.673	99.5006			69.691	99.5145
89.093	93.7049	91.715	93.28	113.743	91.4231	113.613	91.4118	89.093	93.7049	91.715	93.28					69.698	98.5244					69.737	99.489			69.742	99.5145
89.153	93.7049	91.809	93.28	113.843	91.4231	113.713	91.4118	89.153	93.7049	91.809	93.28					69.761	98.5244					69.796	99.485			69.812	99.5115
89.226	93.6885	91.882	93.28	113.943	91.4231	113.813	91.4118	89.226	93.6885	91.882	93.28					69.827	98.5204					69.853	99.485			69.863	99.5023
89.313	93.6885	91.937	93.26	114.043	91.4231	113.913	91.4118	89.313	93.6885	91.937	93.26					69.881	98.5157					69.913	99.485			69.913	99.5023
89.377	93.6885	92.004	93.26	114.143	91.4231	114.013	91.4118	89.377	93.6885	92.004	93.26					69.935	98.5157					69.962	99.485			69.979	99.5023
89.464	93.6721	92.069	93.26	114.243	91.4231	114.113	91.4118	89.464	93.6721	92.069	93.26					70.006	98.5136					70.022	99.4772			70.048	99.5023
89.529	93.6721	92.155	93.26	114.343	91.4231	114.213	91.4118	89.529	93.6721	92.155	93.26					70.061	98.5069					70.09	99.4694			70.093	99.5023
89.606	93.6721	92.217	93.26	114.443	91.4231	114.313	91.4085	89.606	93.6721	92.217	93.26					70.138	98.5069					70.145	99.4694			70.158	99.4931
89.699	93.6557	92.289	93.24	114.543	91.4231	114.413	91.4123	89.699	93.6557	92.289	93.24					70.172	98.5069					70.207	99.4694			70.226	99.4901
89.764	93.6557	92.362	93.24	114.643	91.4231	114.513	91.2819	89.764	93.6557	92.362	93.24					70.244	98.4994					70.272	99.4694			70.279	99.4901
89.836	93.6557	92.431	93.24	114.743	91.4231	114.613	91.2944	89.836	93.6557	92.431	93.24					70.299	98.4967					70.318	99.4694			70.35	99.4901
89.902	93.6557	92.498	93.24	114.843	91.4231	114.713	91.2944	89.902	93.6557	92.498	93.24					70.356	98.4946					70.406	99.4694			70.402	99.487
89.983	93.623	92.57	93.24	114.943	91.4231	114.813	91.294	89.983	93.623	92.57	93.24					70.414	98.4872					70.45	99.4694			70.454	99.4779
90.066	93.623	92.644	93.24	115.043	91.423	114.913	91.2916	90.066	93.623	92.644	93.24					70.473	98.4872					70.507	99.4576			70.516	99.4779
90.135	93.623	92.706	93.22	115.143	91.4222	115.013	91.3033	90.135	93.623	92.706	93.22					70.537	98.4831					70.567	99.4537			70.581	99.4779
90.223	93.623	92.773	93.22	115.243	91.4258	115.113	91.1642	90.223	93.623	92.773	93.22					70.602	98.4777					70.63	99.4537			70.633	99.4779
90.286	93.623	92.843	93.22	115.343	91.3805	115.213	91.178	90.286	93.623	92.843	93.22					70.662	98.4777					70.697	99.4537			70.698	99.4718
90.362	93.6066	92.923	93.22	115.443	91.385	115.313	91.1767	90.362	93.6066	92.923	93.22					70.709	98.4777					70.753	99.4537			70.769	99.4647
90.444	93.6066	92.987	93.22	115.543	91.3847	115.413	91.1764	90.444	93.6066	92.987	93.22					70.774	98.4716					70.813	99.4537			70.816	99.4647
90.524	93.6066	93.048	93.2	115.643	91.3846	115.513	91.1765	90.524	93.6066	93.048	93.2					70.845	98.4696					70.864	99.4537			70.884	99.4647
90.597	93.5902	93.121	93.2	115.743	91.3846	115.613	91.1765	90.597	93.5902	93.121	93.2					70.894	98.4696					70.924	99.4537			70.936	99.4586
90.665	93.5902	93.204	93.2	115.843	91.3846	115.713	91.1765	90.665	93.5902	93.204	93.2					70.956	98.4655					70.995	99.4537			71.009	99.4525
90.729	93.5902	93.283	93.2	115.943	91.3846	115.813	91.1765	90.729	93.5902	93.283	93.2					71.019	98.4601					71.044	99.4537			71.062	99.4525
90.798	93.5574	93.342	93.18	116.043	91.3846	115.913	91.1765	90.798	93.5574	93.342	93.18					71.081	98.4601					71.103	99.4537			71.129	99.4525
90.886	93.5574	93.409	93.18	116.143	91.3846	116.013	91.1765	90.886	93.5574	93.409	93.18					71.147	98.4561					71.163	99.4537			71.181	99.4525
90.963	93.541	93.487	93.14	116.243	91.3846	116.113	91.1765	90.963	93.541	93.487	93.14					71.2	98.4506					71.231	99.4537			71.248	99.4525
91.027	93.541	93.545	93.14	116.343	91.3846	116.213	91.1765	91.027	93.541	93.545	93.14					71.271	98.4506					71.281	99.4537			71.305	99.4525
91.108	93.5246	93.619	93.14	116.443	91.3846	116.313	91.1765	91.108	93.5246	93.619	93.14					71.318	98.4506					71.343	99.442			71.366	99.4434
91.182	93.5246	93.683	93.14	116.543	91.3846	116.413	91.1765	91.182	93.5246	93.683	93.14					71.374	98.4465					71.414	99.4381			71.418	99.4404
91.262	93.5246	93.754	93.14	116.643	91.3846	116.513	91.1765	91.262	93.5246	93.754	93.14					71.445	98.4425					71.478	99.4381			71.474	99.4404
91.322	93.5246	93.836	93.14	116.743	91.3846	116.613	91.1765	91.322	93.5246	93.836	93.14					71.498	98.4405					71.523	99.4381			71.534	99.4404
91.408	93.5082	93.906	93.14	116.843	91.3846	116.713	91.1765	91.408	93.5082	93.906	93.14					71.553	98.4337					71.593	99.4342			71.603	99.4373
91.48	93.5082	93.964	93.12	116.943	91.3846	116.813	91.1765	91.48	93.5082	93.964	93.12					71.611	98.4276					71.656	99.4224			71.659	99.4281
91.557	93.5082	94.027	93.12	117.043	91.3846	116.913	91.1765	91.557	93.5082	94.027	93.12					71.675	98.4209					71.722	99.4224			71.722	99.4281
91.632	93.4918	94.105	93.12	117.143	91.3846	117.013	91.1763	91.632	93.4918	94.105	93.12					71.735	98.4154					71.768	99.4224			71.785	99.4281
91.708	93.4918	94.178	93.12	117.243	91.3846	117.113	91.1773	91.708	93.4918	94.178	93.12					71.797	98.4079					71.835	99.4224			71.837	99.4281
91.782	93.4754	94.246	93.1	117.343	91.3848	117.213	91.1827	91.782	93.4754	94.246	93.1					71.858	98.4052					71.893	99.4224			71.896	99.4281
91.842	93.459	94.322	93.1	117.443	91.3877	117.313	91.0878	91.842	93.459	94.322	93.1					71.92	98.4012					71.956	99.4224			71.968	99.422
91.946	93.459	94.394	93.08	117.543	91.351	117.413	91.0615	91.946	93.459	94.394	93.08					71.976	98.391					72.016	99.4146			72.017	99.4159
92.008	93.459	94.46	93.08	117.643	91.3472	117.513	91.0582	92.008	93.459	94.46	93.08					72.047	98.3883					72.074	99.4068			72.089	99.4159
92.092	93.4426	94.53	93.08	117.743	91.346	117.613	91.0588	92.092	93.4426	94.53	93.08					72.108	98.3883					72.128	99.4068			72.141	99.4159
92.145	93.4426	94.586	93.08	117.843	91.3461	117.713	91.0586	92.145	93.4426	94.586	93.08					72.165	98.3815					72.192	99.4068			72.201	99.4159
92.226	93.4426	94.659	93.08	117.943	91.3461	117.813	91.0582	92.226	93.4426	94.659	93.08					72.21	98.3788					72.239	99.4068			72.264	99.4159
92.305	93.4426	94.733	93.08	118.043	91.3456	117.913	91.0713	92.305	93.4426	94.733	93.08					72.288	98.3788					72.313	99.4068			72.332	99.4159
92.373	93.4262	94.811	93.08	118.143	91.35	118.013	90.938	92.373	93.4262	94.811	93.08					72.334	98.3748					72.383	99.399			72.388	99.4069
92.459	93.4262	94.867	93.06	118.243	91.3043	118.113	90.9442	92.459	93.4262	94.867	93.06					72.393	98.3707					72.43	99.3911			72.443	99.4038
92.517	93.4262	94.953	93.06	118.343	91.3084	118.213	90.9412	92.517	93.4262	94.953	93.06					72.457	98.3707					72.485	99.3911			72.487	99.4038
92.596	93.4098	95.023	93.06	118.443	91.3077	118.313	90.9411	92.596	93.4098	95.023	93.06					72.523	98.3707					72.559	99.3911			72.559	99.4038
92.67	93.4098	95.081	93.06	118.543	91.3077	118.413	90.9412	92.67	93.4098	95.081	93.06					72.568	98.3666					72.615	99.3911			72.638	99.3946
92.74	93.4098	95.157	93.06	118.643	91.3077	118.513	90.9412	92.74	93.4098	95.157	93.06					72.641	98.3612					72.682	99.3911			72.677	99.3916
92.83	93.4098	95.222	93.06	118.743	91.3077	118.613	90.9412	92.83	93.4098	95.222	93.06					72.702	98.3612					72.732	99.3911			72.736	99.3916
92.903	93.3934	95.301	93.06	118.843	91.3077	118.713	90.9412	92.903	93.3934	95.301	93.06					72.777	98.3612					72.776	99.3833			72.803	99.3916
92.975	93.3934	95.363	93.04	118.943	91.3077	118.813	90.9412	92.975	93.3934	95.363	93.04					72.818	98.3551					72.844	99.3755			72.864	99.3916
93.043	93.3934	95.434	93.04	119.043	91.3077	118.913	90.9412	93.043	93.3934	95.434	93.04					72.877	98.347					72.911	99.3755			72.917	99.3824
93.125	93.377	95.508	93.04	119.143	91.3077	119.013	90.9412	93.125	93.377	95.508	93.04					72.941	98.3449					72.979	99.3755			72.986	99.3794
93.183	93.377	95.575	93.04	119.243	91.3077	119.113	90.9412	93.183	93.377	95.575	93.04					73.011	98.3449					73.027	99.3755			73.037	99.3794
93.264	93.3607	95.641	93.04	119.343	91.3077	119.213	90.9412	93.264	93.3607	95.641	93.04					73.056	98.3409					73.099	99.3755			73.094	99.3794
93.333	93.3607	95.722	93.02	119.443	91.3077	119.313	90.9412	93.333	93.3607	95.722	93.02					73.113	98.3354					73.167	99.3755			73.158	99.3794
93.415	93.3607	95.777	93	119.543	91.3077	119.413	90.9412	93.415	93.3607	95.777	93					73.187	98.3354					73.213	99.3755			73.234	99.3794
93.487	93.3443	95.868	93	119.643	91.3077	119.513	90.9412	93.487	93.3443	95.868	93					73.235	98.3314					73.268	99.3677			73.29	99.3763
93.564	93.3443	95.919	93	119.743	91.3077	119.613	90.9412	93.564	93.3443	95.919	93					73.303	98.3267					73.337	99.3599			73.353	99.3672
93.637	93.3443	95.989	92.98	119.843	91.3077	119.713	90.9412	93.637	93.3443	95.989	92.98					73.363	98.3267					73.396	99.3599			73.393	99.3672
93.7	93.3279	96.07	92.98	119.943	91.3077	119.813	90.9412	93.7	93.3279	96.07	92.98					73.416	98.3267					73.447	99.3599			73.462	99.3672
93.795	93.3279	96.121	92.98	120.043	91.3077	119.913	90.9412	93.795	93.3279	96.121	92.98					73.483	98.3205					73.509	99.3599			73.518	99.3642
93.852	93.3279	96.185	92.98	120.143	91.3077	120.013	90.9411	93.852	93.3279	96.185	92.98					73.54	98.3185					73.569	99.3599			73.59	99.355
93.943	93.3115	96.273	92.96	120.243	91.3077	120.113	90.9411	93.943	93.3115	96.273	92.96					73.62	98.3185					73.636	99.3599			73.645	99.355
93.996	93.2951	96.335	92.96	120.343	91.3077	120.213	90.9445	93.996	93.2951	96.335	92.96					73.668	98.3165					73.685	99.3599			73.695	99.355
94.069	93.2951	96.413	92.96	120.443	91.3077	120.313	90.9438	94.069	93.2951	96.413	92.96					73.727	98.3097					73.759	99.3599			73.767	99.355
94.164	93.2951	96.482	92.96	120.543	91.3077	120.413	91.0705	94.164	93.2951	96.482	92.96					73.781	98.3097					73.82	99.3481			73.823	99.3459
94.214	93.2951	96.548	92.96	120.643	91.3077	120.513	91.0588	94.214	93.2951	96.548	92.96					73.846	98.3097					73.873	99.3442			73.89	99.3428
94.315	93.2787	96.603	92.96	120.743	91.3077	120.613	91.0584	94.315	93.2787	96.603	92.96					73.893	98.3077					73.936	99.3442			73.945	99.3428
94.373	93.2787	96.684	92.96	120.843	91.3076	120.713	91.0591	94.373	93.2787	96.684	92.96					73.972	98.3009					74.001	99.3442			74.001	99.3428
94.453	93.2623	96.759	92.94	120.943	91.3072	120.813	91.0695	94.453	93.2623	96.759	92.94					74.031	98.3009					74.052	99.3442			74.073	99.3428
94.523	93.2623	96.818	92.94	121.043	91.3115	120.913	90.9504	94.523	93.2623	96.818	92.94					74.096	98.2962					74.114	99.3442			74.134	99.3397
94.604	93.2623	96.897	92.94	121.143	91.2658	121.013	90.9446	94.604	93.2623	96.897	92.94					74.143	98.2901					74.186	99.3442			74.19	99.3307
94.666	93.2459	96.972	92.94	121.243	91.2699	121.113	90.9409	94.666	93.2459	96.972	92.94					74.215	98.2881					74.245	99.3442			74.246	99.3307
94.737	93.2459	97.033	92.94	121.343	91.2693	121.213	90.9411	94.737	93.2459	97.033	92.94					74.265	98.2806					74.295	99.3442			74.314	99.3307
94.815	93.2459	97.112	92.94	121.443	91.2692	121.313	90.9412	94.815	93.2459	97.112	92.94					74.336	98.2806					74.366	99.3403			74.368	99.3307
94.883	93.2459	97.156	92.94	121.543	91.2692	121.413	90.9412	94.883	93.2459	97.156	92.94					74.384	98.2806					74.42	99.3273			74.433	99.3307
94.963	93.2295	97.239	92.94	121.643	91.2692	121.513	90.9412	94.963	93.2295	97.239	92.94					74.444	98.2745					74.481	99.3273			74.481	99.3307
95.036	93.2295	97.316	92.94	121.743	91.2692	121.613	90.9412	95.036	93.2295	97.316	92.94					74.509	98.2718					74.539	99.3273			74.549	99.3307
95.106	93.2295	97.387	92.92	121.843	91.2692	121.713	90.9412	95.106	93.2295	97.387	92.92					74.575	98.2718					74.6	99.3273			74.604	99.3307
95.19	93.2295	97.454	92.92	121.943	91.2692	121.813	90.9412	95.19	93.2295	97.454	92.92					74.631	98.265					74.668	99.3195			74.67	99.3246
95.257	93.2131	97.508	92.92	122.043	91.2692	121.913	90.9412	95.257	93.2131	97.508	92.92					74.688	98.2623					74.717	99.3117			74.74	99.3185
95.34	93.2131	97.594	92.92	122.143	91.2692	122.013	90.9412	95.34	93.2131	97.594	92.92					74.758	98.2623					74.788	99.3117			74.79	99.3185
95.402	93.2131	97.66	92.92	122.243	91.2692	122.113	90.9412	95.402	93.2131	97.66	92.92					74.802	98.2562					74.843	99.3117			74.851	99.3185
95.488	93.2131	97.736	92.92	122.343	91.2692	122.213	90.9412	95.488	93.2131	97.736	92.92					74.869	98.2535					74.907	99.3117			74.921	99.3185
95.561	93.1967	97.799	92.92	122.443	91.2692	122.313	90.9412	95.561	93.1967	97.799	92.92					74.94	98.2535					74.964	99.3117			74.972	99.3093
95.632	93.1967	97.86	92.92	122.543	91.2692	122.413	90.9412	95.632	93.1967	97.86	92.92					74.995	98.2494					75.012	99.3117			75.025	99.3052
95.691	93.1803	97.938	92.92	122.643	91.2692	122.513	90.9412	95.691	93.1803	97.938	92.92					75.058	98.244					75.081	99.3117			75.095	99.3052
95.781	93.1803	98.01	92.9	122.743	91.2692	122.613	90.9412	95.781	93.1803	98.01	92.9					75.126	98.244					75.141	99.3117			75.151	99.2991
95.85	93.1803	98.075	92.9	122.843	91.2692	122.713	90.9411	95.85	93.1803	98.075	92.9					75.169	98.2325					75.207	99.3117			75.225	99.2911
95.936	93.1803	98.151	92.9	122.943	91.2692	122.813	90.9413	95.936	93.1803	98.151	92.9					75.236	98.2251					75.266	99.3117			75.271	99.2911
95.993	93.1803	98.215	92.9	123.043	91.2691	122.913	90.9455	95.993	93.1803	98.215	92.9					75.277	98.2251					75.339	99.3117			75.34	99.2911
96.072	93.1639	98.281	92.9	123.143	91.2696	123.013	90.9309	96.072	93.1639	98.281	92.9					75.34	98.2183					75.377	99.3117			75.385	99.2911
96.149	93.1639	98.347	92.9	123.243	91.2753	123.113	90.9883	96.149	93.1639	98.347	92.9					75.423	98.2156					75.447	99.3117			75.453	99.285
96.224	93.1639	98.427	92.9	123.343	91.2008	123.213	90.8158	96.224	93.1639	98.427	92.9					75.476	98.2135					75.514	99.3117			75.507	99.2788
96.303	93.1639	98.492	92.9	123.443	91.1945	123.313	90.8215	96.303	93.1639	98.492	92.9					75.536	98.2074					75.573	99.3117			75.56	99.2788
96.363	93.1475	98.556	92.88	123.543	91.1921	123.413	90.8237	96.363	93.1475	98.556	92.88					75.595	98.2033					75.635	99.3117			75.642	99.2758
96.44	93.1312	98.634	92.86	123.643	91.1923	123.513	90.8236	96.44	93.1312	98.634	92.86					75.668	98.1993					75.681	99.3117			75.695	99.2666
96.521	93.1312	98.703	92.86	123.743	91.1923	123.613	90.8235	96.521	93.1312	98.703	92.86					75.713	98.1993					75.748	99.3117			75.747	99.2666
96.587	93.1312	98.772	92.86	123.843	91.1923	123.713	90.8235	96.587	93.1312	98.772	92.86					75.782	98.1993					75.798	99.2999			75.812	99.2666
96.667	93.1148	98.84	92.86	123.943	91.1923	123.813	90.8235	96.667	93.1148	98.84	92.86					75.84	98.1993					75.869	99.296			75.868	99.2666
96.741	93.1148	98.9	92.86	124.043	91.1923	123.913	90.8235	96.741	93.1148	98.9	92.86					75.896	98.1925					75.931	99.296			75.942	99.2666
96.804	93.1148	98.982	92.86	124.143	91.1923	124.013	90.8235	96.804	93.1148	98.982	92.86					75.954	98.1898					75.986	99.296			76	99.2575
96.883	93.1148	99.054	92.86	124.243	91.1923	124.113	90.8235	96.883	93.1148	99.054	92.86					76.005	98.1878					76.05	99.2921			76.069	99.2545
96.96	93.0984	99.115	92.86	124.343	91.1923	124.213	90.8235	96.96	93.0984	99.115	92.86					76.077	98.1803					76.127	99.2803			76.106	99.2545
97.024	93.0984	99.185	92.86	124.443	91.1923	124.313	90.8235	97.024	93.0984	99.185	92.86					76.141	98.1803					76.161	99.2803			76.178	99.2545
97.102	93.0984	99.25	92.86	124.543	91.1923	124.413	90.8235	97.102	93.0984	99.25	92.86					76.203	98.1762					76.234	99.2803			76.251	99.2545
97.179	93.0984	99.321	92.84	124.643	91.1923	124.513	90.8235	97.179	93.0984	99.321	92.84					76.265	98.1715					76.29	99.2803			76.298	99.2545
97.25	93.0984	99.403	92.84	124.743	91.1923	124.613	90.8235	97.25	93.0984	99.403	92.84					76.317	98.1715					76.342	99.2803			76.365	99.2484
97.32	93.0656	99.458	92.84	124.843	91.1923	124.713	90.8235	97.32	93.0656	99.458	92.84					76.388	98.1667					76.416	99.2725			76.421	99.2423
97.384	93.0656	99.536	92.84	124.943	91.1923	124.813	90.8235	97.384	93.0656	99.536	92.84					76.432	98.1613					76.478	99.2647			76.492	99.2423
97.458	93.0656	99.599	92.84	125.043	91.1923	124.913	90.8235	97.458	93.0656	99.599	92.84					76.503	98.1613					76.533	99.2647			76.54	99.2423
97.549	93.0656	99.664	92.82	125.143	91.1923	125.013	90.8235	97.549	93.0656	99.664	92.82					76.567	98.1566					76.589	99.2647			76.597	99.2423
97.622	93.0656	99.744	92.82	125.243	91.1923	125.113	90.8235	97.622	93.0656	99.744	92.82					76.624	98.1505					76.656	99.2647			76.659	99.2423
97.706	93.0656	99.812	92.82	125.343	91.1923	125.213	90.8235	97.706	93.0656	99.812	92.82					76.681	98.1505					76.716	99.2647			76.731	99.2362
97.767	93.0492	99.881	92.82	125.443	91.1923	125.313	90.8235	97.767	93.0492	99.881	92.82					76.749	98.1437					76.779	99.2647			76.784	99.2301
97.847	93.0492	99.939	92.82	125.543	91.192	125.413	90.8235	97.847	93.0492	99.939	92.82					76.812	98.141					76.83	99.2647			76.846	99.2301
97.903	93.0492	100.022	92.82	125.643	91.1922	125.513	90.8235	97.903	93.0492	100.022	92.82					76.866	98.141					76.895	99.2647			76.907	99.2301
97.981	93.0492	100.092	92.82	125.743	91.2114	125.613	90.8235	97.981	93.0492	100.092	92.82					76.916	98.1342					76.952	99.2647			76.97	99.2239
98.057	93.0328	100.156	92.8	125.843	91.2309	125.713	90.8235	98.057	93.0328	100.156	92.8					76.987	98.1316					77.011	99.2647			77.03	99.2169
98.12	93.0328	100.236	92.8	125.943	91.2311	125.813	90.8235	98.12	93.0328	100.236	92.8					77.046	98.1316					77.068	99.2569			77.095	99.2169
98.192	93.0328	100.294	92.8	126.043	91.2308	125.913	90.8235	98.192	93.0328	100.294	92.8					77.102	98.1316					77.137	99.249			77.15	99.2169
98.256	93.0164	100.369	92.78	126.143	91.2308	126.013	90.8235	98.256	93.0164	100.369	92.78					77.158	98.1234					77.191	99.249			77.207	99.2169
98.336	93	100.435	92.78	126.243	91.2308	126.113	90.8235	98.336	93	100.435	92.78					77.229	98.1146					77.25	99.249			77.269	99.2169
98.423	93	100.508	92.78	126.343	91.2308	126.213	90.8235	98.423	93	100.508	92.78					77.29	98.1146					77.32	99.249			77.334	99.2108
98.493	93	100.576	92.78	126.443	91.2308	126.313	90.8235	98.493	93	100.576	92.78					77.343	98.1126					77.38	99.249			77.381	99.2047
98.562	93	100.631	92.78	126.543	91.2308	126.413	90.8235	98.562	93	100.631	92.78					77.395	98.1065					77.444	99.2451			77.433	99.2047
98.635	93	100.702	92.76	126.643	91.2308	126.513	90.8235	98.635	93	100.702	92.76					77.472	98.1065					77.494	99.2334			77.499	99.2047
98.718	93	100.769	92.76	126.743	91.2308	126.613	90.8235	98.718	93	100.769	92.76					77.531	98.1065					77.555	99.2334			77.558	99.2047
98.785	92.9836	100.842	92.76	126.843	91.2308	126.713	90.8235	98.785	92.9836	100.842	92.76					77.602	98.1065					77.611	99.2334			77.623	99.2047
98.855	92.9672	100.904	92.76	126.943	91.2308	126.813	90.8235	98.855	92.9672	100.904	92.76					77.656	98.1065					77.689	99.2334			77.683	99.2016
98.933	92.9672	100.982	92.76	127.043	91.2308	126.913	90.8235	98.933	92.9672	100.982	92.76					77.71	98.1065					77.747	99.2334			77.739	99.1925
99.009	92.9672	101.059	92.76	127.143	91.2308	127.013	90.8235	99.009	92.9672	101.059	92.76					77.768	98.1065					77.797	99.2295			77.817	99.1925
99.076	92.9672	101.124	92.76	127.243	91.2308	127.113	90.8235	99.076	92.9672	101.124	92.76					77.836	98.1024					77.861	99.2177			77.876	99.1925
99.149	92.9672	101.189	92.76	127.343	91.2308	127.213	90.8235	99.149	92.9672	101.189	92.76					77.89	98.097					77.926	99.2177			77.935	99.1864
99.214	92.9508	101.259	92.76	127.443	91.2308	127.313	90.8235	99.214	92.9508	101.259	92.76					77.96	98.097					77.986	99.2177			77.992	99.1783
99.295	92.9508	101.327	92.76	127.543	91.2308	127.413	90.8235	99.295	92.9508	101.327	92.76					78.01	98.0922					78.041	99.2177			78.057	99.1783
99.361	92.9508	101.398	92.74	127.643	91.2308	127.513	90.8235	99.361	92.9508	101.398	92.74					78.083	98.0861					78.101	99.2177			78.109	99.1783
99.453	92.9508	101.457	92.74	127.743	91.2308	127.613	90.8235	99.453	92.9508	101.457	92.74					78.129	98.0861					78.173	99.2177			78.169	99.1692
99.508	92.9344	101.537	92.72	127.843	91.2308	127.713	90.8236	99.508	92.9344	101.537	92.72					78.188	98.0787					78.224	99.2177			78.241	99.1661
99.578	92.918	101.607	92.72	127.943	91.2307	127.813	90.8234	99.578	92.918	101.607	92.72					78.251	98.0753					78.285	99.206			78.291	99.1661
99.657	92.918	101.673	92.72	128.043	91.231	127.913	90.8213	99.657	92.918	101.673	92.72					78.327	98.0753					78.347	99.2021			78.347	99.1661
99.722	92.918	101.737	92.72	128.143	91.2326	128.013	90.8335	99.722	92.918	101.737	92.72					78.381	98.0712					78.398	99.2021			78.419	99.1661
99.807	92.918	101.815	92.72	128.243	91.2019	128.113	90.6938	99.807	92.918	101.815	92.72					78.435	98.0658					78.453	99.2021			78.46	99.1569
99.868	92.918	101.881	92.72	128.343	91.1932	128.213	90.7074	99.868	92.918	101.881	92.72					78.498	98.0658					78.524	99.2021			78.524	99.1539
99.944	92.9016	101.952	92.72	128.443	91.1921	128.313	90.7061	99.944	92.9016	101.952	92.72					78.569	98.0638					78.59	99.2021			78.596	99.1539
100.014	92.9016	102.005	92.7	128.543	91.1923	128.413	90.7058	100.014	92.9016	102.005	92.7					78.629	98.0516					78.642	99.2021			78.659	99.1539
100.083	92.9016	102.074	92.7	128.643	91.1923	128.513	90.7059	100.083	92.9016	102.074	92.7					78.675	98.0489					78.709	99.2021			78.711	99.1539
100.167	92.9016	102.159	92.7	128.743	91.1923	128.613	90.7059	100.167	92.9016	102.159	92.7					78.745	98.0489					78.797	99.2021			78.768	99.1478
100.235	92.8852	102.231	92.7	128.843	91.1923	128.713	90.7059	100.235	92.8852	102.231	92.7					78.808	98.0428					78.82	99.2021			78.83	99.1418
100.317	92.8852	102.304	92.7	128.943	91.1923	128.813	90.7058	100.317	92.8852	102.304	92.7					78.855	98.0401					78.888	99.1982			78.893	99.1418
100.385	92.8852	102.356	92.7	129.043	91.1923	128.913	90.7057	100.385	92.8852	102.356	92.7					78.919	98.0381					78.944	99.1864			78.959	99.1418
100.453	92.8852	102.422	92.7	129.143	91.1923	129.013	90.7092	100.453	92.8852	102.422	92.7					78.974	98.0299					79.009	99.1864			79.022	99.1418
100.527	92.8852	102.497	92.7	129.243	91.1923	129.113	90.712	100.527	92.8852	102.497	92.7					79.042	98.0299					79.069	99.1864			79.072	99.1387
100.594	92.8688	102.564	92.7	129.343	91.1923	129.213	90.8345	100.594	92.8688	102.564	92.7					79.099	98.0232					79.143	99.1864			79.134	99.1295
100.669	92.8688	102.641	92.7	129.443	91.1923	129.313	90.8237	100.669	92.8688	102.641	92.7					79.158	98.0204					79.198	99.1864			79.203	99.1295
100.743	92.8688	102.7	92.7	129.543	91.1923	129.413	90.8233	100.743	92.8688	102.7	92.7					79.227	98.0204					79.251	99.1864			79.262	99.1295
100.815	92.8525	102.77	92.68	129.643	91.1923	129.513	90.8235	100.815	92.8525	102.77	92.68					79.286	98.0143					79.312	99.1864			79.317	99.1295
100.887	92.8525	102.836	92.68	129.743	91.1923	129.613	90.8235	100.887	92.8525	102.836	92.68					79.352	98.0123					79.367	99.1864			79.367	99.1295
100.968	92.8525	102.907	92.68	129.843	91.1923	129.713	90.8235	100.968	92.8525	102.907	92.68					79.394	98.0123					79.432	99.1864			79.439	99.1295
101.029	92.8525	102.986	92.68	129.943	91.1923	129.813	90.8235	101.029	92.8525	102.986	92.68					79.469	98.0123					79.489	99.1864			79.497	99.1295
101.113	92.8525	103.048	92.68	130.043	91.1923	129.913	90.8235	101.113	92.8525	103.048	92.68					79.519	98.0103					79.565	99.1864			79.563	99.1295
101.173	92.8525	103.121	92.68	130.143	91.1923	130.013	90.8235	101.173	92.8525	103.121	92.68					79.587	98.0028					79.623	99.1864			79.621	99.1265
101.243	92.8525	103.187	92.68	130.243	91.1923	130.113	90.8235	101.243	92.8525	103.187	92.68					79.651	98.0028					79.687	99.1864			79.694	99.1173
101.323	92.8361	103.265	92.68	130.343	91.1923	130.213	90.8235	101.323	92.8361	103.265	92.68					79.713	98.0008					79.737	99.1786			79.743	99.1173
101.386	92.8361	103.327	92.68	130.443	91.1923	130.313	90.8235	101.386	92.8361	103.327	92.68					79.769	97.994					79.804	99.1708			79.798	99.1173
101.464	92.8361	103.395	92.66	130.543	91.1923	130.413	90.8235	101.464	92.8361	103.395	92.66					79.844	97.994					79.853	99.1708			79.867	99.1173
101.544	92.8361	103.456	92.66	130.643	91.1923	130.513	90.8235	101.544	92.8361	103.456	92.66					79.901	97.9879					79.917	99.1708			79.919	99.1143
101.615	92.8361	103.535	92.66	130.743	91.1923	130.613	90.8235	101.615	92.8361	103.535	92.66					79.966	97.9811					79.976	99.1708			79.991	99.1051
101.678	92.8361	103.601	92.66	130.843	91.1923	130.713	90.8235	101.678	92.8361	103.601	92.66					80.026	97.9764					80.039	99.1708			80.052	99.1051
101.761	92.8197	103.673	92.66	130.943	91.1923	130.813	90.8235	101.761	92.8197	103.673	92.66					80.064	97.9764					80.11	99.1708			80.099	99.1051
101.818	92.8197	103.74	92.66	131.043	91.1923	130.913	90.8235	101.818	92.8197	103.74	92.66					80.14	97.9764					80.166	99.1669			80.165	99.1051
101.902	92.8197	103.805	92.66	131.143	91.1923	131.013	90.8235	101.902	92.8197	103.805	92.66					80.18	97.9669					80.224	99.1552			80.225	99.0991
101.964	92.8197	103.886	92.66	131.243	91.1923	131.113	90.8235	101.964	92.8197	103.886	92.66					80.26	97.9581					80.269	99.1552			80.287	99.093
102.037	92.8197	103.943	92.66	131.343	91.1923	131.213	90.8235	102.037	92.8197	103.943	92.66					80.33	97.9581					80.337	99.1552			80.347	99.093
102.118	92.8033	104.024	92.66	131.443	91.1923	131.313	90.8235	102.118	92.8033	104.024	92.66					80.368	97.9506					80.4	99.1552			80.409	99.093
102.189	92.8033	104.083	92.66	131.543	91.1923	131.413	90.8235	102.189	92.8033	104.083	92.66					80.444	97.9479					80.463	99.1552			80.463	99.0869
102.261	92.8033	104.149	92.66	131.643	91.1923	131.513	90.8235	102.261	92.8033	104.149	92.66					80.505	97.9479					80.529	99.1552			80.54	99.0797
102.33	92.8033	104.217	92.66	131.743	91.1923	131.613	90.8235	102.33	92.8033	104.217	92.66					80.568	97.9412					80.591	99.1552			80.599	99.0797
102.406	92.7869	104.281	92.62	131.843	91.1923	131.713	90.8235	102.406	92.7869	104.281	92.62					80.625	97.9384					80.643	99.1552			80.65	99.0797
102.472	92.7705	104.361	92.62	131.943	91.1923	131.813	90.8235	102.472	92.7705	104.361	92.62					80.684	97.9384					80.706	99.1552			80.709	99.0797
102.537	92.7705	104.42	92.62	132.043	91.1923	131.913	90.8235	102.537	92.7705	104.42	92.62					80.744	97.9323					80.765	99.1552			80.775	99.0797
102.627	92.7705	104.486	92.62	132.143	91.1923	132.013	90.8235	102.627	92.7705	104.486	92.62					80.803	97.9303					80.831	99.1552			80.834	99.0797
102.698	92.7705	104.566	92.62	132.243	91.1923	132.113	90.8235	102.698	92.7705	104.566	92.62					80.861	97.9303					80.888	99.1474			80.906	99.0797
102.764	92.7705	104.626	92.62	132.343	91.1923	132.213	90.8235	102.764	92.7705	104.626	92.62					80.922	97.9303					80.947	99.1395			80.959	99.0797
102.841	92.7541	104.7	92.62	132.443	91.1923	132.313	90.8235	102.841	92.7541	104.7	92.62					80.983	97.9303					81.014	99.1395			81.008	99.0797
102.909	92.7541	104.767	92.62	132.543	91.1923	132.413	90.8235	102.909	92.7541	104.767	92.62					81.046	97.9283					81.071	99.1395			81.077	99.0736
102.972	92.7541	104.828	92.62	132.643	91.1923	132.513	90.8235	102.972	92.7541	104.828	92.62					81.109	97.9236					81.13	99.1395			81.137	99.0736
103.053	92.7541	104.909	92.62	132.743	91.1923	132.613	90.8235	103.053	92.7541	104.909	92.62					81.161	97.9256					81.203	99.1395			81.202	99.0736
103.115	92.7541	104.974	92.62	132.843	91.1923	132.713	90.8235	103.115	92.7541	104.974	92.62					81.222	97.9208					81.266	99.1395			81.263	99.0736
103.195	92.7541	105.042	92.62	132.943	91.1923	132.813	90.8235	103.195	92.7541	105.042	92.62					81.286	97.9147					81.302	99.1395			81.323	99.0675
103.264	92.7213	105.104	92.62	133.043	91.1923	132.913	90.8234	103.264	92.7213	105.104	92.62					81.348	97.9147					81.37	99.1395			81.39	99.0675
103.345	92.7213	105.177	92.62	133.143	91.1923	133.013	90.8243	103.345	92.7213	105.177	92.62					81.413	97.908					81.426	99.1395			81.454	99.0675
103.418	92.7213	105.243	92.62	133.243	91.1923	133.113	90.8304	103.418	92.7213	105.243	92.62					81.466	97.9052					81.484	99.1317			81.51	99.0675
103.488	92.7213	105.309	92.6	133.343	91.1923	133.213	90.732	103.488	92.7213	105.309	92.6					81.535	97.9052					81.549	99.1239			81.571	99.0585
103.554	92.7213	105.389	92.6	133.443	91.1923	133.313	90.7088	103.554	92.7213	105.389	92.6					81.578	97.9012					81.611	99.1239			81.636	99.0554
103.633	92.7213	105.447	92.6	133.543	91.1923	133.413	90.7053	103.633	92.7213	105.447	92.6					81.658	97.8957					81.674	99.1239			81.682	99.0554
103.678	92.7213	105.517	92.6	133.643	91.1923	133.513	90.7058	103.678	92.7213	105.517	92.6					81.716	97.8957					81.743	99.1239			81.745	99.0554
103.785	92.7213	105.594	92.6	133.743	91.1923	133.613	90.7059	103.785	92.7213	105.594	92.6					81.78	97.8957					81.793	99.1239			81.808	99.0523
103.837	92.7049	105.65	92.6	133.843	91.1923	133.713	90.7059	103.837	92.7049	105.65	92.6					81.833	97.8876					81.852	99.1239			81.865	99.0422
103.91	92.7049	105.726	92.6	133.943	91.1923	133.813	90.7059	103.91	92.7049	105.726	92.6					81.886	97.8795					81.93	99.1239			81.925	99.0422
103.989	92.7049	105.789	92.6	134.043	91.1923	133.913	90.7059	103.989	92.7049	105.789	92.6					81.957	97.8795					81.986	99.1239			81.987	99.0422
104.06	92.7049	105.867	92.6	134.143	91.1923	134.013	90.7059	104.06	92.7049	105.867	92.6					82.011	97.8795					82.037	99.1122			82.053	99.036
104.137	92.7049	105.933	92.6	134.243	91.1923	134.113	90.7059	104.137	92.7049	105.933	92.6					82.075	97.8754					82.099	99.1082			82.099	99.0299
104.192	92.7049	105.997	92.6	134.343	91.1923	134.213	90.7059	104.192	92.7049	105.997	92.6					82.123	97.87					82.157	99.1082			82.162	99.0299
104.272	92.6885	106.08	92.6	134.443	91.1923	134.313	90.7059	104.272	92.6885	106.08	92.6					82.193	97.87					82.223	99.1082			82.23	99.0299
104.335	92.6885	106.141	92.6	134.543	91.1923	134.413	90.7059	104.335	92.6885	106.141	92.6					82.259	97.868					82.279	99.1082			82.303	99.0299
104.413	92.6721	106.212	92.58	134.643	91.1923	134.513	90.7059	104.413	92.6721	106.212	92.58					82.307	97.8612					82.334	99.1082			82.345	99.0299
104.486	92.6721	106.28	92.58	134.743	91.1923	134.613	90.7059	104.486	92.6721	106.28	92.58					82.377	97.8612					82.396	99.1082			82.417	99.0299
104.551	92.6721	106.338	92.58	134.843	91.1923	134.713	90.7059	104.551	92.6721	106.338	92.58					82.439	97.8612					82.467	99.1082			82.468	99.0299
104.633	92.6721	106.412	92.58	134.943	91.1923	134.813	90.7058	104.633	92.6721	106.412	92.58					82.496	97.8544					82.514	99.1082			82.527	99.0299
104.71	92.6721	106.49	92.58	135.043	91.1923	134.913	90.7061	104.71	92.6721	106.49	92.58					82.55	97.8517					82.581	99.1082			82.582	99.0299
104.765	92.6721	106.544	92.56	135.143	91.1923	135.013	90.7112	104.765	92.6721	106.544	92.56					82.614	97.8517					82.661	99.1082			82.657	99.0209
104.836	92.6721	106.623	92.56	135.243	91.1923	135.113	90.692	104.836	92.6721	106.623	92.56					82.674	97.8456					82.707	99.1082			82.71	99.0178
104.92	92.6557	106.678	92.56	135.343	91.1923	135.213	90.9637	104.92	92.6557	106.678	92.56					82.748	97.8429					82.758	99.0965			82.766	99.0178
104.983	92.6557	106.762	92.56	135.443	91.1923	135.313	90.9477	104.983	92.6557	106.762	92.56					82.802	97.8429					82.831	99.0926			82.826	99.0178
105.055	92.6557	106.802	92.56	135.543	91.1923	135.413	90.8105	105.055	92.6557	106.802	92.56					82.868	97.8429					82.888	99.0926			82.888	99.0117
105.116	92.6557	106.891	92.56	135.643	91.1923	135.513	90.8248	105.116	92.6557	106.891	92.56					82.927	97.8349					82.937	99.0926			82.948	99.0046
105.197	92.6557	106.969	92.56	135.743	91.1923	135.613	90.8238	105.197	92.6557	106.969	92.56					82.983	97.826					83.004	99.0926			83.007	99.0046
105.274	92.6557	107.029	92.56	135.843	91.1923	135.713	90.8235	105.274	92.6557	107.029	92.56					83.043	97.826					83.078	99.0926			83.08	99.0046
105.34	92.6557	107.097	92.56	135.943	91.1923	135.813	90.8235	105.34	92.6557	107.097	92.56					83.089	97.8192					83.129	99.0926			83.132	99.0046
105.424	92.6557	107.164	92.56	136.043	91.1923	135.913	90.8236	105.424	92.6557	107.164	92.56					83.172	97.8165					83.186	99.0926			83.189	99.0015
105.482	92.6557	107.233	92.56	136.143	91.1924	136.013	90.824	105.482	92.6557	107.233	92.56					83.226	97.8145					83.251	99.0926			83.25	98.9924
105.566	92.6393	107.305	92.56	136.243	91.1912	136.113	90.8204	105.566	92.6393	107.305	92.56					83.277	97.807					83.307	99.0926			83.328	98.9924
105.636	92.6393	107.369	92.56	136.343	91.186	136.213	90.8035	105.636	92.6393	107.369	92.56					83.349	97.807					83.388	99.0808			83.379	98.9924
105.703	92.6393	107.434	92.56	136.443	91.1513	136.313	90.6979	105.703	92.6393	107.434	92.56					83.402	97.807					83.432	99.077			83.429	98.9924
105.78	92.6393	107.506	92.56	136.543	91.1536	136.413	90.7052	105.78	92.6393	107.506	92.56					83.463	97.805					83.499	99.077			83.503	98.9924
105.849	92.6393	107.56	92.56	136.643	91.1539	136.513	90.7061	105.849	92.6393	107.56	92.56					83.532	97.7989					83.55	99.077			83.559	98.9894
105.914	92.6393	107.639	92.54	136.743	91.1539	136.613	90.7061	105.914	92.6393	107.639	92.54					83.595	97.7949					83.606	99.077			83.625	98.9802
105.978	92.6393	107.706	92.54	136.843	91.1539	136.713	90.7025	105.978	92.6393	107.706	92.54					83.645	97.7949					83.674	99.077			83.685	98.9802
106.062	92.6393	107.792	92.54	136.943	91.1539	136.813	90.6982	106.062	92.6393	107.792	92.54					83.702	97.7881					83.733	99.077			83.739	98.9802
106.134	92.623	107.844	92.54	137.043	91.1539	136.913	90.5778	106.134	92.623	107.844	92.54					83.773	97.7854					83.792	99.077			83.791	98.9802
106.185	92.623	107.915	92.54	137.143	91.1539	137.013	90.588	106.185	92.623	107.915	92.54					83.83	97.7854					83.844	99.077			83.864	98.9802
106.267	92.623	107.988	92.54	137.243	91.1539	137.113	90.5884	106.267	92.623	107.988	92.54					83.886	97.7833					83.929	99.077			83.91	98.9802
106.329	92.623	108.052	92.54	137.343	91.1539	137.213	90.5882	106.329	92.623	108.052	92.54					83.955	97.7772					83.976	99.077			83.988	98.9802
106.406	92.623	108.119	92.54	137.443	91.1539	137.313	90.5882	106.406	92.623	108.119	92.54					84.015	97.7772					84.025	99.0692			84.034	98.9802
106.475	92.6066	108.186	92.52	137.543	91.1539	137.413	90.5882	106.475	92.6066	108.186	92.52					84.067	97.7772					84.1	99.0613			84.096	98.9802
106.548	92.6066	108.253	92.52	137.643	91.1539	137.513	90.5882	106.548	92.6066	108.253	92.52					84.133	97.7772					84.164	99.0613			84.162	98.9711
106.62	92.5902	108.321	92.52	137.743	91.1539	137.613	90.5882	106.62	92.5902	108.321	92.52					84.194	97.7772					84.221	99.0613			84.216	98.968
106.692	92.5902	108.389	92.52	137.843	91.1539	137.713	90.5882	106.692	92.5902	108.389	92.52					84.251	97.7732					84.277	99.0613			84.274	98.968
106.777	92.5902	108.457	92.52	137.943	91.1539	137.813	90.5882	106.777	92.5902	108.457	92.52					84.328	97.7684					84.332	99.0613			84.335	98.968
106.846	92.5902	108.515	92.52	138.043	91.1539	137.913	90.5882	106.846	92.5902	108.515	92.52					84.373	97.7684					84.401	99.0613			84.4	98.965
106.904	92.5738	108.598	92.52	138.143	91.1539	138.013	90.5882	106.904	92.5738	108.598	92.52					84.433	97.7609					84.459	99.0613			84.467	98.9558
106.98	92.5574	108.661	92.5	138.243	91.1539	138.113	90.5882	106.98	92.5574	108.661	92.5					84.497	97.7575					84.52	99.0613			84.52	98.9558
107.042	92.5574	108.721	92.5	138.343	91.1539	138.213	90.5882	107.042	92.5574	108.721	92.5					84.554	97.7555					84.578	99.0613			84.589	98.9558
107.124	92.5574	108.803	92.5	138.443	91.1539	138.313	90.5883	107.124	92.5574	108.803	92.5					84.616	97.7481					84.644	99.0613			84.647	98.9558
107.183	92.5574	108.861	92.5	138.543	91.1538	138.413	90.588	107.183	92.5574	108.861	92.5					84.685	97.7481					84.704	99.0613			84.714	98.9558
107.26	92.5574	108.925	92.5	138.643	91.1529	138.513	90.5862	107.26	92.5574	108.925	92.5					84.738	97.746					84.764	99.0613			84.776	98.9558
107.339	92.5574	109.001	92.5	138.743	91.1552	138.613	90.5988	107.339	92.5574	109.001	92.5					84.814	97.74					84.821	99.0613			84.836	98.9558
107.405	92.541	109.058	92.5	138.843	91.1113	138.713	90.4588	107.405	92.541	109.058	92.5					84.859	97.7359					84.872	99.0496			84.89	98.9558
107.477	92.541	109.147	92.5	138.943	91.1156	138.813	90.4723	107.477	92.541	109.147	92.5					84.914	97.7359					84.942	99.0456			84.952	98.9467
107.546	92.541	109.213	92.5	139.043	91.1155	138.913	90.4708	107.546	92.541	109.213	92.5					84.974	97.7359					84.996	99.0456			85.01	98.9437
107.626	92.541	109.282	92.5	139.143	91.1154	139.013	90.4706	107.626	92.541	109.282	92.5					85.034	97.7359					85.062	99.0456			85.066	98.9437
107.693	92.541	109.342	92.5	139.243	91.1154	139.113	90.4706	107.693	92.541	109.342	92.5					85.101	97.7359					85.12	99.0456			85.129	98.9437
107.763	92.541	109.398	92.5	139.343	91.1154	139.213	90.4706	107.763	92.541	109.398	92.5					85.161	97.7298					85.18	99.0456			85.199	98.9437
107.827	92.541	109.473	92.5	139.443	91.1154	139.313	90.4706	107.827	92.541	109.473	92.5					85.231	97.7278					85.229	99.0456			85.249	98.9437
107.9	92.541	109.541	92.5	139.543	91.1154	139.413	90.4706	107.9	92.541	109.541	92.5					85.275	97.7278					85.302	99.034			85.317	98.9345
107.965	92.541	109.615	92.5	139.643	91.1154	139.513	90.4706	107.965	92.541	109.615	92.5					85.342	97.7258					85.375	99.03			85.372	98.9315
108.048	92.541	109.683	92.5	139.743	91.1154	139.613	90.4706	108.048	92.541	109.683	92.5					85.406	97.719					85.426	99.03			85.447	98.9315
108.102	92.5246	109.749	92.48	139.843	91.1154	139.713	90.4706	108.102	92.5246	109.749	92.48					85.47	97.719					85.49	99.03			85.488	98.9315
108.176	92.5246	109.826	92.48	139.943	91.1154	139.813	90.4706	108.176	92.5246	109.826	92.48					85.523	97.7169					85.548	99.03			85.554	98.9315
108.251	92.5246	109.888	92.48	140.043	91.1152	139.913	90.4706	108.251	92.5246	109.888	92.48					85.584	97.7088					85.605	99.03			85.614	98.9315
108.315	92.5246	109.951	92.48	140.143	91.1163	140.013	90.4706	108.315	92.5246	109.951	92.48					85.64	97.7088					85.673	99.03			85.673	98.9223
108.39	92.5246	110.019	92.48	140.243	91.1257	140.113	90.4706	108.39	92.5246	110.019	92.48					85.713	97.7047					85.741	99.03			85.737	98.9192
108.457	92.5246	110.088	92.48	140.343	91.1556	140.213	90.4697	108.457	92.5246	110.088	92.48					85.766	97.6932					85.794	99.03			85.791	98.9192
108.537	92.5246	110.16	92.48	140.443	91.1541	140.313	90.4702	108.537	92.5246	110.16	92.48					85.822	97.6932					85.854	99.03			85.852	98.9192
108.604	92.5246	110.213	92.48	140.543	91.1538	140.413	90.5305	108.604	92.5246	110.213	92.48					85.889	97.6892					85.915	99.03			85.917	98.9132
108.671	92.5082	110.286	92.48	140.643	91.1538	140.513	90.5884	108.671	92.5082	110.286	92.48					85.944	97.6837					85.966	99.03			85.977	98.9071
108.768	92.5082	110.355	92.48	140.743	91.1539	140.613	90.5891	108.768	92.5082	110.355	92.48					86.007	97.6837					86.035	99.03			86.033	98.9071
108.812	92.5082	110.421	92.48	140.843	91.1539	140.713	90.5882	108.812	92.5082	110.421	92.48					86.078	97.6796					86.083	99.03			86.089	98.9071
108.889	92.5082	110.488	92.48	140.943	91.1539	140.813	90.5882	108.889	92.5082	110.488	92.48					86.128	97.6743					86.155	99.03			86.153	98.9071
108.961	92.5082	110.563	92.48	141.043	91.1539	140.913	90.5882	108.961	92.5082	110.563	92.48					86.191	97.6743					86.217	99.03			86.226	98.9071
109.024	92.4918	110.631	92.46	141.143	91.1539	141.013	90.5882	109.024	92.4918	110.631	92.46					86.256	97.6722					86.264	99.03			86.27	98.9071
109.106	92.4918	110.702	92.46	141.243	91.1539	141.113	90.5882	109.106	92.4918	110.702	92.46					86.312	97.6661					86.32	99.03			86.324	98.9041
109.172	92.4918	110.766	92.46	141.343	91.1539	141.213	90.5882	109.172	92.4918	110.766	92.46					86.368	97.6661					86.39	99.03			86.407	98.8949
109.242	92.4754	110.834	92.46	141.443	91.1539	141.313	90.5882	109.242	92.4754	110.834	92.46					86.424	97.6661					86.456	99.026			86.464	98.8949
109.323	92.4754	110.896	92.46	141.543	91.1539	141.413	90.5882	109.323	92.4754	110.896	92.46					86.505	97.6661					86.505	99.0144			86.525	98.8949
109.393	92.4754	110.967	92.46	141.643	91.1539	141.513	90.5882	109.393	92.4754	110.967	92.46					86.538	97.6661					86.562	99.0144			86.583	98.8949
109.453	92.4754	111.03	92.46	141.743	91.1539	141.613	90.5882	109.453	92.4754	111.03	92.46					86.608	97.6641					86.638	99.0144			86.631	98.8949
109.527	92.4754	111.111	92.46	141.843	91.1539	141.713	90.5882	109.527	92.4754	111.111	92.46					86.671	97.6566					86.69	99.0144			86.694	98.8949
109.59	92.4754	111.172	92.46	141.943	91.1539	141.813	90.5882	109.59	92.4754	111.172	92.46					86.736	97.6566					86.748	99.0144			86.749	98.8949
109.68	92.4754	111.236	92.46	142.043	91.1539	141.913	90.5882	109.68	92.4754	111.236	92.46					86.798	97.6506					86.825	99.0144			86.817	98.8888
109.733	92.459	111.305	92.46	142.143	91.1539	142.013	90.5882	109.733	92.459	111.305	92.46					86.849	97.6451					86.857	99.0144			86.873	98.8827
109.812	92.459	111.369	92.46	142.243	91.1539	142.113	90.5882	109.812	92.459	111.369	92.46					86.915	97.6451					86.934	99.0144			86.939	98.8827
109.878	92.459	111.448	92.46	142.343	91.1539	142.213	90.5882	109.878	92.459	111.448	92.46					86.966	97.6411					87	99.0144			87.005	98.8827
109.954	92.459	111.514	92.46	142.443	91.1539	142.313	90.5883	109.954	92.459	111.514	92.46					87.041	97.6363					87.065	99.0144			87.062	98.8827
110.017	92.459	111.572	92.46	142.543	91.1539	142.413	90.5883	110.017	92.459	111.572	92.46					87.08	97.6363					87.13	99.0144			87.122	98.8827
110.097	92.459	111.64	92.46	142.643	91.1539	142.513	90.5874	110.097	92.459	111.64	92.46					87.153	97.6302					87.181	99.0026			87.185	98.8827
110.167	92.459	111.708	92.46	142.743	91.1539	142.613	90.5836	110.167	92.459	111.708	92.46					87.222	97.6214					87.237	98.9988			87.236	98.8827
110.23	92.459	111.779	92.46	142.843	91.1539	142.713	90.6698	110.23	92.459	111.779	92.46					87.271	97.6187					87.309	98.9988			87.308	98.8827
110.314	92.4426	111.841	92.46	142.943	91.1539	142.813	90.7035	110.314	92.4426	111.841	92.46					87.332	97.6187					87.352	98.9988			87.351	98.8827
110.375	92.4426	111.926	92.46	143.043	91.1539	142.913	90.7065	110.375	92.4426	111.926	92.46					87.389	97.6146					87.421	98.9988			87.425	98.8766
110.456	92.4426	111.997	92.44	143.143	91.1539	143.013	90.7059	110.456	92.4426	111.997	92.44					87.461	97.6105					87.465	98.9988			87.481	98.8736
110.515	92.4426	112.061	92.44	143.243	91.1539	143.113	90.7059	110.515	92.4426	112.061	92.44					87.503	97.6105					87.544	98.9988			87.532	98.8705
110.595	92.4426	112.116	92.44	143.343	91.1539	143.213	90.7059	110.595	92.4426	112.116	92.44					87.575	97.6105					87.597	98.9988			87.599	98.8705
110.654	92.4426	112.197	92.44	143.443	91.1539	143.313	90.7059	110.654	92.4426	112.197	92.44					87.632	97.6065					87.66	98.9988			87.66	98.8705
110.722	92.4426	112.244	92.44	143.543	91.1539	143.413	90.7059	110.722	92.4426	112.244	92.44					87.694	97.6017					87.726	98.9988			87.721	98.8705
110.793	92.4426	112.332	92.44	143.643	91.1539	143.513	90.7059	110.793	92.4426	112.332	92.44					87.76	97.6017					87.781	98.9988			87.775	98.8705
110.87	92.4426	112.396	92.44	143.743	91.1539	143.613	90.7059	110.87	92.4426	112.396	92.44					87.81	97.5997					87.843	98.9988			87.839	98.8675
110.933	92.4426	112.451	92.44	143.843	91.1539	143.713	90.7059	110.933	92.4426	112.451	92.44					87.88	97.5922					87.895	98.9988			87.9	98.8583
111.004	92.4426	112.526	92.44	143.943	91.1539	143.813	90.7059	111.004	92.4426	112.526	92.44					87.947	97.5922					87.962	98.9988			87.953	98.8583
111.08	92.4426	112.589	92.44	144.043	91.1539	143.913	90.7059	111.08	92.4426	112.589	92.44					87.995	97.5922					88.006	98.9988			88.017	98.8583
111.143	92.4098	112.656	92.42	144.143	91.1539	144.013	90.7059	111.143	92.4098	112.656	92.42					88.057	97.5922					88.082	98.9988			88.081	98.8583
111.227	92.4098	112.72	92.42	144.243	91.1539	144.113	90.7059	111.227	92.4098	112.72	92.42					88.116	97.5922					88.139	98.987			88.142	98.8583
111.293	92.4098	112.799	92.42	144.343	91.1539	144.213	90.7059	111.293	92.4098	112.799	92.42					88.182	97.5922					88.196	98.983			88.197	98.8583
111.349	92.4098	112.874	92.42	144.443	91.1539	144.313	90.7059	111.349	92.4098	112.874	92.42					88.239	97.5882					88.251	98.983			88.267	98.8492
111.428	92.4098	112.932	92.42	144.543	91.1539	144.413	90.7059	111.428	92.4098	112.932	92.42					88.294	97.5841					88.312	98.983			88.315	98.8461
111.51	92.4098	112.993	92.42	144.643	91.1539	144.513	90.7059	111.51	92.4098	112.993	92.42					88.358	97.5841					88.379	98.983			88.378	98.8461
111.571	92.4098	113.068	92.42	144.743	91.1539	144.613	90.7059	111.571	92.4098	113.068	92.42					88.426	97.5841					88.426	98.983			88.438	98.8461
111.65	92.4098	113.13	92.42	144.843	91.1539	144.713	90.7059	111.65	92.4098	113.13	92.42					88.487	97.578					88.497	98.983			88.512	98.8461
111.723	92.4098	113.21	92.42	144.943	91.1539	144.813	90.7059	111.723	92.4098	113.21	92.42					88.54	97.5733					88.546	98.983			88.567	98.8461
111.772	92.4098	113.266	92.42	145.043	91.1539	144.913	90.7059	111.772	92.4098	113.266	92.42					88.61	97.5672					88.616	98.983			88.629	98.8461
111.845	92.4098	113.334	92.42	145.143	91.1539	145.013	90.7058	111.845	92.4098	113.334	92.42					88.672	97.5631					88.689	98.983			88.673	98.8431
111.909	92.4098	113.393	92.42	145.243	91.1539	145.113	90.7053	111.909	92.4098	113.393	92.42					88.723	97.559					88.742	98.983			88.731	98.834
111.999	92.4098	113.48	92.42	145.343	91.1539	145.213	90.7086	111.999	92.4098	113.48	92.42					88.791	97.559					88.805	98.983			88.797	98.834
112.053	92.4098	113.539	92.42	145.443	91.1539	145.313	90.7373	112.053	92.4098	113.539	92.42					88.851	97.559					88.853	98.983			88.866	98.834
112.14	92.4098	113.591	92.42	145.543	91.1539	145.413	90.8286	112.14	92.4098	113.591	92.42					88.9	97.553					88.917	98.983			88.927	98.834
112.202	92.3934	113.669	92.4	145.643	91.1539	145.513	90.8244	112.202	92.3934	113.669	92.4					88.962	97.5503					88.987	98.983			88.984	98.8279
112.284	92.3934	113.743	92.4	145.743	91.1539	145.613	90.8234	112.284	92.3934	113.743	92.4					89.022	97.5503					89.042	98.983			89.041	98.8218
112.334	92.3934	113.805	92.4	145.843	91.1539	145.713	90.8235	112.334	92.3934	113.805	92.4					89.075	97.5462					89.103	98.983			89.091	98.8218
112.412	92.3934	113.876	92.4	145.943	91.1539	145.813	90.8235	112.412	92.3934	113.876	92.4					89.15	97.5408					89.155	98.983			89.155	98.8218
112.487	92.3934	113.933	92.4	146.043	91.1539	145.913	90.8235	112.487	92.3934	113.933	92.4					89.209	97.5408					89.224	98.983			89.229	98.8218
112.563	92.377	114.004	92.4	146.143	91.1539	146.013	90.8235	112.563	92.377	114.004	92.4					89.265	97.5408					89.291	98.983			89.29	98.8218
112.63	92.377	114.087	92.4	146.243	91.1539	146.113	90.8235	112.63	92.377	114.087	92.4					89.328	97.534					89.348	98.9792			89.339	98.8218
112.707	92.377	114.154	92.4	146.343	91.1539	146.213	90.8235	112.707	92.377	114.154	92.4					89.384	97.5313					89.409	98.9752			89.392	98.8218
112.768	92.377	114.211	92.4	146.443	91.1539	146.313	90.8235	112.768	92.377	114.211	92.4					89.462	97.5313					89.455	98.9752			89.445	98.8218
112.832	92.377	114.284	92.4	146.543	91.1539	146.413	90.8235	112.832	92.377	114.284	92.4					89.498	97.5292					89.522	98.9752			89.514	98.8218
112.91	92.377	114.346	92.4	146.643	91.1539	146.513	90.8235	112.91	92.377	114.346	92.4					89.564	97.5232					89.582	98.9752			89.566	98.8218
112.986	92.377	114.423	92.4	146.743	91.1539	146.613	90.8235	112.986	92.377	114.423	92.4					89.625	97.5232					89.655	98.9752			89.636	98.8157
113.045	92.377	114.483	92.4	146.843	91.1539	146.713	90.8235	113.045	92.377	114.483	92.4					89.676	97.5232					89.7	98.9752			89.706	98.8095
113.11	92.3607	114.549	92.4	146.943	91.1539	146.813	90.8235	113.11	92.3607	114.549	92.4					89.74	97.5232					89.762	98.9752			89.764	98.8095
113.192	92.3607	114.623	92.4	147.043	91.1538	146.913	90.8235	113.192	92.3607	114.623	92.4					89.8	97.5232					89.828	98.9752			89.819	98.8095
113.261	92.3607	114.696	92.4	147.143	91.1539	147.013	90.8235	113.261	92.3607	114.696	92.4					89.858	97.5232					89.887	98.9752			89.875	98.8095
113.339	92.3607	114.757	92.4	147.243	91.1539	147.113	90.8235	113.339	92.3607	114.757	92.4					89.923	97.5171					89.939	98.9752			89.949	98.8095
113.405	92.3607	114.819	92.4	147.343	91.1539	147.213	90.8235	113.405	92.3607	114.819	92.4					89.989	97.5143					90.019	98.9752			89.989	98.8065
113.474	92.3607	114.905	92.38	147.443	91.15	147.313	90.8235	113.474	92.3607	114.905	92.38					90.051	97.5143					90.07	98.9752			90.056	98.7974
113.526	92.3607	114.959	92.38	147.543	91.1919	147.413	90.8235	113.526	92.3607	114.959	92.38					90.103	97.5123					90.134	98.9752			90.122	98.7974
113.6	92.3607	115.034	92.38	147.643	91.1912	147.513	90.8235	113.6	92.3607	115.034	92.38					90.178	97.5056					90.18	98.9752			90.176	98.7974
113.681	92.3607	115.099	92.38	147.743	91.1923	147.613	90.8235	113.681	92.3607	115.099	92.38					90.228	97.5056					90.24	98.9752			90.246	98.7974
113.742	92.3607	115.155	92.38	147.843	91.1923	147.713	90.8235	113.742	92.3607	115.155	92.38					90.281	97.5056					90.303	98.9752			90.299	98.7944
113.81	92.3607	115.234	92.38	147.943	91.1923	147.813	90.8236	113.81	92.3607	115.234	92.38					90.345	97.5015					90.368	98.9752			90.362	98.7852
113.874	92.3443	115.296	92.36	148.043	91.1922	147.913	90.8236	113.874	92.3443	115.296	92.36					90.408	97.4967					90.413	98.9752			90.422	98.7852
113.954	92.3279	115.367	92.36	148.143	91.1924	148.013	90.8211	113.954	92.3279	115.367	92.36					90.466	97.4967					90.484	98.9752			90.487	98.7852
114.041	92.3279	115.439	92.36	148.243	91.1958	148.113	90.822	114.041	92.3279	115.439	92.36					90.511	97.4947					90.54	98.9752			90.546	98.7852
114.093	92.3279	115.499	92.36	148.343	91.1557	148.213	90.6336	114.093	92.3279	115.499	92.36					90.581	97.4873					90.608	98.9752			90.599	98.7852
114.17	92.3279	115.576	92.36	148.443	91.1549	148.313	90.5882	114.17	92.3279	115.576	92.36					90.627	97.4832					90.664	98.9752			90.66	98.7852
114.233	92.3279	115.635	92.36	148.543	91.1538	148.413	90.5876	114.233	92.3279	115.635	92.36					90.693	97.4771					90.732	98.9752			90.723	98.7852
114.297	92.3279	115.695	92.36	148.643	91.1538	148.513	90.5882	114.297	92.3279	115.695	92.36					90.759	97.4696					90.775	98.9752			90.779	98.7852
114.386	92.3279	115.782	92.36	148.743	91.1539	148.613	90.5883	114.386	92.3279	115.782	92.36					90.816	97.4696					90.851	98.9752			90.839	98.7852
114.443	92.3279	115.837	92.36	148.843	91.1539	148.713	90.5882	114.443	92.3279	115.837	92.36					90.878	97.4696					90.896	98.9752			90.904	98.7852
114.523	92.3279	115.919	92.36	148.943	91.1539	148.813	90.5882	114.523	92.3279	115.919	92.36					90.936	97.4676					90.961	98.9752			90.971	98.7821
114.595	92.3279	115.973	92.36	149.043	91.1539	148.913	90.5882	114.595	92.3279	115.973	92.36					91.006	97.4615					91.012	98.9752			91.032	98.773
114.662	92.3279	116.049	92.36	149.143	91.1539	149.013	90.5882	114.662	92.3279	116.049	92.36					91.068	97.4615					91.074	98.9714			91.085	98.773
114.727	92.3279	116.114	92.36	149.243	91.1539	149.113	90.5882	114.727	92.3279	116.114	92.36					91.119	97.4615					91.144	98.9674			91.141	98.773
114.794	92.3279	116.178	92.36	149.343	91.1539	149.213	90.5882	114.794	92.3279	116.178	92.36					91.177	97.4615					91.199	98.9674			91.201	98.773
114.873	92.3279	116.247	92.36	149.443	91.1539	149.313	90.5882	114.873	92.3279	116.247	92.36					91.24	97.4595					91.266	98.9674			91.258	98.773
114.931	92.3279	116.317	92.36	149.543	91.1539	149.413	90.5882	114.931	92.3279	116.317	92.36					91.303	97.4527					91.321	98.9674			91.327	98.773
115.001	92.3115	116.387	92.36	149.643	91.1539	149.513	90.5884	115.001	92.3115	116.387	92.36					91.358	97.4527					91.381	98.9674			91.373	98.773
115.068	92.3115	116.458	92.36	149.743	91.1539	149.613	90.5906	115.068	92.3115	116.458	92.36					91.421	97.4527					91.45	98.9674			91.434	98.7699
115.154	92.3115	116.517	92.36	149.843	91.1539	149.713	90.5793	115.154	92.3115	116.517	92.36					91.484	97.4527					91.504	98.9674			91.501	98.7609
115.214	92.3115	116.578	92.36	149.943	91.1539	149.813	90.7183	115.214	92.3115	116.578	92.36					91.543	97.4507					91.571	98.9558			91.555	98.7609
115.293	92.3115	116.652	92.36	150.043	91.1539	149.913	90.7047	115.293	92.3115	116.652	92.36					91.597	97.4446					91.612	98.9518			91.617	98.7609
115.34	92.2951	116.716	92.36	150.143	91.1539	150.013	90.7057	115.34	92.2951	116.716	92.36					91.658	97.4446					91.678	98.9518			91.674	98.7609
115.426	92.2951	116.784	92.34	150.243	91.1539	150.113	90.7059	115.426	92.2951	116.784	92.34					91.726	97.4446					91.736	98.9518			91.742	98.7609
115.5	92.2951	116.849	92.34	150.343	91.1539	150.213	90.7059	115.5	92.2951	116.849	92.34					91.787	97.4446					91.8	98.9518			91.794	98.7609
115.56	92.2951	116.926	92.34	150.443	91.1539	150.313	90.7059	115.56	92.2951	116.926	92.34					91.843	97.4426					91.856	98.9518			91.852	98.7548
115.636	92.2951	116.99	92.34	150.543	91.1539	150.413	90.7059	115.636	92.2951	116.99	92.34					91.894	97.4358					91.921	98.9518			91.906	98.7517
115.715	92.2951	117.058	92.34	150.643	91.1539	150.513	90.7059	115.715	92.2951	117.058	92.34					91.956	97.4297					91.975	98.9518			91.984	98.7517
115.776	92.2951	117.121	92.34	150.743	91.1539	150.613	90.7059	115.776	92.2951	117.121	92.34					92.017	97.4277					92.026	98.9518			92.03	98.7517
115.845	92.2951	117.19	92.34	150.843	91.1539	150.713	90.7059	115.845	92.2951	117.19	92.34					92.074	97.4256					92.095	98.9518			92.09	98.7517
115.919	92.2951	117.245	92.34	150.943	91.1539	150.813	90.7059	115.919	92.2951	117.245	92.34					92.125	97.4181					92.148	98.9518			92.15	98.7517
115.978	92.2787	117.326	92.34	151.043	91.1539	150.913	90.7059	115.978	92.2787	117.326	92.34					92.188	97.4181					92.221	98.9518			92.216	98.7517
116.049	92.2787	117.388	92.34	151.143	91.1539	151.013	90.7059	116.049	92.2787	117.388	92.34					92.278	97.4181					92.255	98.9518			92.274	98.7517
116.127	92.2787	117.455	92.34	151.243	91.1539	151.113	90.7059	116.127	92.2787	117.455	92.34					92.312	97.4141					92.327	98.9518			92.336	98.7486
116.192	92.2623	117.53	92.32	151.343	91.1539	151.213	90.706	116.192	92.2623	117.53	92.32					92.364	97.4087					92.386	98.9518			92.4	98.7486
116.263	92.2623	117.616	92.32	151.443	91.1539	151.313	90.705	116.263	92.2623	117.616	92.32					92.427	97.4087					92.449	98.9518			92.467	98.7486
116.336	92.2623	117.671	92.32	151.543	91.1539	151.413	90.7018	116.336	92.2623	117.671	92.32					92.484	97.4087					92.51	98.9518			92.507	98.7486
116.411	92.2623	117.727	92.32	151.643	91.1539	151.513	90.7849	116.411	92.2623	117.727	92.32					92.556	97.4046					92.57	98.9518			92.582	98.7486
116.475	92.2623	117.8	92.32	151.743	91.1539	151.613	90.8213	116.475	92.2623	117.8	92.32					92.611	97.4006					92.633	98.9518			92.63	98.7486
116.537	92.2623	117.862	92.32	151.843	91.1539	151.713	90.8242	116.537	92.2623	117.862	92.32					92.672	97.4006					92.687	98.9518			92.686	98.7486
116.622	92.2623	117.938	92.32	151.943	91.1539	151.813	90.8236	116.622	92.2623	117.938	92.32					92.728	97.4006					92.745	98.9518			92.729	98.7486
116.691	92.2623	118.002	92.32	152.043	91.1539	151.913	90.8235	116.691	92.2623	118.002	92.32					92.794	97.3945					92.816	98.9518			92.812	98.7425
116.751	92.2623	118.057	92.32	152.143	91.1539	152.013	90.8235	116.751	92.2623	118.057	92.32					92.84	97.3924					92.854	98.9518			92.867	98.7425
116.818	92.2623	118.147	92.32	152.243	91.1539	152.113	90.8235	116.818	92.2623	118.147	92.32					92.908	97.3924					92.935	98.9518			92.921	98.7425
116.892	92.2459	118.196	92.3	152.343	91.1539	152.213	90.8235	116.892	92.2459	118.196	92.3					92.998	97.3924					92.98	98.9518			92.991	98.7425
116.955	92.2459	118.271	92.3	152.443	91.1539	152.313	90.8235	116.955	92.2459	118.271	92.3					93.028	97.3924					93.057	98.9518			93.061	98.7395
117.025	92.2459	118.342	92.3	152.543	91.1539	152.413	90.8235	117.025	92.2459	118.342	92.3					93.087	97.3884					93.111	98.9518			93.106	98.7395
117.095	92.2459	118.411	92.3	152.643	91.1539	152.513	90.8235	117.095	92.2459	118.411	92.3					93.143	97.3843					93.156	98.9518			93.196	98.7395
117.172	92.2459	118.467	92.3	152.743	91.1539	152.613	90.8235	117.172	92.2459	118.467	92.3					93.202	97.3843					93.218	98.9518			93.23	98.7395
117.23	92.2459	118.529	92.3	152.843	91.1539	152.713	90.8235	117.23	92.2459	118.529	92.3					93.26	97.3823					93.292	98.9518			93.274	98.7364
117.31	92.2459	118.609	92.3	152.943	91.1538	152.813	90.8235	117.31	92.2459	118.609	92.3					93.324	97.3755					93.341	98.9518			93.343	98.7364
117.386	92.2459	118.673	92.3	153.043	91.1538	152.913	90.8234	117.386	92.2459	118.673	92.3					93.377	97.3755					93.396	98.9518			93.404	98.7364
117.441	92.2459	118.734	92.3	153.143	91.1541	153.013	90.8237	117.441	92.2459	118.734	92.3					93.432	97.3755					93.463	98.9518			93.465	98.7364
117.516	92.2295	118.806	92.3	153.243	91.1554	153.113	90.8315	117.516	92.2295	118.806	92.3					93.495	97.3694					93.517	98.9518			93.532	98.7364
117.586	92.2295	118.874	92.3	153.343	91.1262	153.213	90.7166	117.586	92.2295	118.874	92.3					93.566	97.3667					93.587	98.9518			93.585	98.7303
117.661	92.2295	118.942	92.3	153.443	91.1163	153.313	90.579	117.661	92.2295	118.942	92.3					93.608	97.3667					93.632	98.9518			93.644	98.7242
117.728	92.2295	119.006	92.3	153.543	91.1152	153.413	90.5887	117.728	92.2295	119.006	92.3					93.686	97.3667					93.709	98.9518			93.7	98.7242
117.799	92.2295	119.074	92.3	153.643	91.1154	153.513	90.5884	117.799	92.2295	119.074	92.3					93.75	97.3626					93.76	98.9518			93.764	98.7242
117.881	92.2295	119.139	92.3	153.743	91.1154	153.613	90.5882	117.881	92.2295	119.139	92.3					93.812	97.3579					93.816	98.9518			93.821	98.7242
117.933	92.2295	119.223	92.3	153.843	91.1154	153.713	90.5882	117.933	92.2295	119.223	92.3					93.861	97.3579					93.88	98.9518			93.881	98.7242
118.011	92.2295	119.273	92.3	153.943	91.1154	153.813	90.5882	118.011	92.2295	119.273	92.3					93.909	97.3579					93.943	98.9518			93.935	98.7242
118.066	92.2295	119.351	92.3	154.043	91.1154	153.913	90.5882	118.066	92.2295	119.351	92.3					93.982	97.3538					93.993	98.94			94.005	98.7242
118.131	92.2131	119.413	92.3	154.143	91.1154	154.013	90.5882	118.131	92.2131	119.413	92.3					94.041	97.3498					94.051	98.9362			94.049	98.7242
118.214	92.2131	119.479	92.3	154.243	91.1154	154.113	90.5882	118.214	92.2131	119.479	92.3					94.099	97.3498					94.127	98.9362			94.108	98.7242
118.274	92.2131	119.542	92.3	154.343	91.1154	154.213	90.5882	118.274	92.2131	119.542	92.3					94.149	97.3498					94.165	98.9362			94.181	98.7242
118.354	92.2131	119.615	92.3	154.443	91.1154	154.313	90.5882	118.354	92.2131	119.615	92.3					94.216	97.3498					94.23	98.9362			94.233	98.7242
118.412	92.2131	119.67	92.3	154.543	91.1154	154.413	90.5882	118.412	92.2131	119.67	92.3					94.273	97.3498					94.28	98.9362			94.293	98.7242
118.486	92.2131	119.747	92.3	154.643	91.1154	154.513	90.5882	118.486	92.2131	119.747	92.3					94.336	97.3498					94.345	98.9362			94.352	98.7242
118.558	92.2131	119.81	92.3	154.743	91.1154	154.613	90.5882	118.558	92.2131	119.81	92.3					94.396	97.3436					94.411	98.9362			94.413	98.7182
118.63	92.2131	119.868	92.3	154.843	91.1154	154.713	90.5882	118.63	92.2131	119.868	92.3					94.447	97.3376					94.462	98.9362			94.465	98.7121
118.697	92.2131	119.945	92.3	154.943	91.1154	154.813	90.5882	118.697	92.2131	119.945	92.3					94.509	97.3328					94.53	98.9362			94.524	98.7121
118.767	92.2131	120.026	92.3	155.043	91.1154	154.913	90.5882	118.767	92.2131	120.026	92.3					94.571	97.3328					94.58	98.9362			94.587	98.7121
118.829	92.2131	120.086	92.28	155.143	91.1154	155.013	90.5882	118.829	92.2131	120.086	92.28					94.622	97.3328					94.646	98.9362			94.642	98.7121
118.902	92.2131	120.164	92.28	155.243	91.1154	155.113	90.5882	118.902	92.2131	120.164	92.28					94.693	97.3267					94.7	98.9362			94.712	98.7121
118.967	92.2131	120.223	92.28	155.343	91.1154	155.213	90.5882	118.967	92.2131	120.223	92.28					94.744	97.324					94.773	98.9362			94.768	98.709
119.045	92.2131	120.288	92.28	155.443	91.1154	155.313	90.5882	119.045	92.2131	120.288	92.28					94.796	97.324					94.811	98.944			94.821	98.6999
119.109	92.2131	120.346	92.28	155.543	91.1154	155.413	90.5882	119.109	92.2131	120.346	92.28					94.86	97.322					94.874	98.944			94.876	98.6999
119.187	92.1967	120.424	92.28	155.643	91.1154	155.513	90.5882	119.187	92.1967	120.424	92.28					94.926	97.3152					94.942	98.944			94.942	98.6999
119.251	92.1967	120.48	92.28	155.743	91.1154	155.613	90.5882	119.251	92.1967	120.48	92.28					94.985	97.3152					94.999	98.944			95.005	98.6999
119.334	92.1967	120.558	92.28	155.843	91.1154	155.713	90.5882	119.334	92.1967	120.558	92.28					95.048	97.3152					95.058	98.944			95.056	98.6999
119.378	92.1967	120.631	92.28	155.943	91.1154	155.813	90.5882	119.378	92.1967	120.631	92.28					95.108	97.3152					95.107	98.944			95.122	98.6999
119.46	92.1967	120.691	92.28	156.043	91.1154	155.913	90.5882	119.46	92.1967	120.691	92.28					95.158	97.3112					95.178	98.944			95.187	98.6999
119.515	92.1967	120.764	92.28	156.143	91.1154	156.013	90.5882	119.515	92.1967	120.764	92.28					95.222	97.3071					95.236	98.944			95.233	98.6999
119.598	92.1967	120.826	92.28	156.243	91.1154	156.113	90.5882	119.598	92.1967	120.826	92.28					95.28	97.3071					95.3	98.944			95.296	98.6999
119.671	92.1967	120.902	92.28	156.343	91.1154	156.213	90.5882	119.671	92.1967	120.902	92.28					95.341	97.3071					95.355	98.944			95.346	98.6999
119.742	92.1967	120.961	92.28	156.443	91.1154	156.313	90.5882	119.742	92.1967	120.961	92.28					95.39	97.3009					95.393	98.944			95.411	98.6999
119.8	92.1967	121.024	92.28	156.543	91.1154	156.413	90.5882	119.8	92.1967	121.024	92.28					95.449	97.2989					95.46	98.944			95.473	98.6999
119.859	92.1803	121.094	92.26	156.643	91.1154	156.513	90.5882	119.859	92.1803	121.094	92.26					95.509	97.2928					95.532	98.944			95.532	98.6937
119.955	92.1803	121.162	92.24	156.743	91.1154	156.613	90.5882	119.955	92.1803	121.162	92.24					95.576	97.2908					95.581	98.944			95.59	98.6877
120.014	92.1803	121.226	92.24	156.843	91.1154	156.713	90.5882	120.014	92.1803	121.226	92.24					95.64	97.2908					95.653	98.944			95.649	98.6877
120.089	92.1803	121.307	92.24	156.943	91.1154	156.813	90.5882	120.089	92.1803	121.307	92.24					95.707	97.2908					95.7	98.944			95.708	98.6877
120.15	92.1803	121.372	92.24	157.043	91.1154	156.913	90.5882	120.15	92.1803	121.372	92.24					95.76	97.2908					95.759	98.944			95.767	98.6877
120.241	92.1803	121.444	92.24	157.143	91.1154	157.013	90.5882	120.241	92.1803	121.444	92.24					95.807	97.2867					95.827	98.944			95.829	98.6877
120.294	92.1803	121.506	92.24	157.243	91.1154	157.113	90.5882	120.294	92.1803	121.506	92.24					95.857	97.2826					95.888	98.944			95.871	98.6877
120.364	92.1803	121.554	92.24	157.343	91.1154	157.213	90.5882	120.364	92.1803	121.554	92.24					95.916	97.2826					95.944	98.944			95.944	98.6877
120.425	92.1803	121.639	92.24	157.443	91.1154	157.313	90.5882	120.425	92.1803	121.639	92.24					95.994	97.2826					96.005	98.944			95.995	98.6877
120.513	92.1803	121.703	92.24	157.543	91.1154	157.413	90.5882	120.513	92.1803	121.703	92.24					96.034	97.2826					96.069	98.944			96.044	98.6877
120.556	92.1803	121.772	92.24	157.643	91.1154	157.513	90.5882	120.556	92.1803	121.772	92.24					96.116	97.2826					96.116	98.944			96.116	98.6877
120.641	92.1639	121.842	92.24	157.743	91.1154	157.613	90.5882	120.641	92.1639	121.842	92.24					96.168	97.2765					96.175	98.944			96.174	98.6877
120.702	92.1639	121.913	92.24	157.843	91.1154	157.713	90.5882	120.702	92.1639	121.913	92.24					96.22	97.2739					96.223	98.94			96.241	98.6877
120.779	92.1639	121.975	92.24	157.943	91.1154	157.813	90.5882	120.779	92.1639	121.975	92.24					96.283	97.2739					96.285	98.9284			96.288	98.6877
120.846	92.1639	122.042	92.24	158.043	91.1154	157.913	90.5882	120.846	92.1639	122.042	92.24					96.338	97.2718					96.346	98.9284			96.36	98.6877
120.914	92.1639	122.1	92.24	158.143	91.1154	158.013	90.5882	120.914	92.1639	122.1	92.24					96.403	97.265					96.406	98.9284			96.421	98.6877
120.985	92.1639	122.181	92.24	158.243	91.1154	158.113	90.5882	120.985	92.1639	122.181	92.24					96.46	97.265					96.465	98.9284			96.467	98.6847
121.061	92.1639	122.229	92.24	158.343	91.1154	158.213	90.5882	121.061	92.1639	122.229	92.24					96.52	97.265					96.532	98.9284			96.523	98.6755
121.126	92.1639	122.312	92.24	158.443	91.1154	158.313	90.5882	121.126	92.1639	122.312	92.24					96.579	97.259					96.573	98.9284			96.574	98.6755
121.196	92.1475	122.371	92.24	158.543	91.1154	158.413	90.5882	121.196	92.1475	122.371	92.24					96.631	97.2569					96.638	98.9284			96.647	98.6755
121.27	92.1475	122.449	92.24	158.643	91.1154	158.513	90.5882	121.27	92.1475	122.449	92.24					96.691	97.2508					96.694	98.9284			96.7	98.6755
121.338	92.1475	122.501	92.24	158.743	91.1154	158.613	90.5882	121.338	92.1475	122.501	92.24					96.747	97.2488					96.755	98.9284			96.76	98.6755
121.407	92.1475	122.575	92.24	158.843	91.1154	158.713	90.5879	121.407	92.1475	122.575	92.24					96.816	97.2488					96.816	98.9284			96.812	98.6755
121.479	92.1475	122.654	92.24	158.943	91.1154	158.813	90.5916	121.479	92.1475	122.654	92.24					96.862	97.2488					96.872	98.9284			96.869	98.6755
121.557	92.1475	122.709	92.24	159.043	91.1154	158.913	90.6044	121.557	92.1475	122.709	92.24					96.931	97.2447					96.945	98.9284			96.937	98.6755
121.604	92.1475	122.781	92.24	159.143	91.1154	159.013	90.7143	121.604	92.1475	122.781	92.24					96.989	97.2407					96.983	98.9284			96.992	98.6755
121.691	92.1475	122.845	92.24	159.243	91.1154	159.113	90.7065	121.691	92.1475	122.845	92.24					97.044	97.2407					97.044	98.9284			97.048	98.6755
121.75	92.1475	122.911	92.24	159.343	91.1154	159.213	90.7057	121.75	92.1475	122.911	92.24					97.099	97.2407					97.111	98.9284			97.115	98.6755
121.813	92.1475	122.967	92.24	159.443	91.1154	159.313	90.7059	121.813	92.1475	122.967	92.24					97.165	97.2407					97.174	98.9284			97.169	98.6725
121.894	92.1475	123.048	92.24	159.543	91.1154	159.413	90.706	121.894	92.1475	123.048	92.24					97.223	97.2366					97.222	98.9284			97.233	98.6694
121.955	92.1475	123.112	92.24	159.643	91.1154	159.513	90.7061	121.955	92.1475	123.112	92.24					97.271	97.2326					97.284	98.9284			97.291	98.6694
122.022	92.1475	123.175	92.24	159.743	91.1154	159.613	90.7025	122.022	92.1475	123.175	92.24					97.346	97.2326					97.335	98.9284			97.346	98.6664
122.096	92.1475	123.253	92.24	159.843	91.1154	159.713	90.6956	122.096	92.1475	123.253	92.24					97.391	97.2326					97.401	98.9284			97.404	98.6633
122.164	92.1148	123.313	92.2	159.943	91.1154	159.813	90.5783	122.164	92.1148	123.313	92.2					97.459	97.2326					97.455	98.9284			97.472	98.6633
122.239	92.1148	123.386	92.2	160.043	91.1154	159.913	90.5878	122.239	92.1148	123.386	92.2					97.528	97.2326					97.507	98.9284			97.52	98.6633
122.295	92.1148	123.446	92.2	160.143	91.1154	160.013	90.5884	122.295	92.1148	123.446	92.2					97.603	97.2305					97.58	98.9284			97.58	98.6633
122.38	92.1148	123.522	92.2	160.243	91.1154	160.113	90.5882	122.38	92.1148	123.522	92.2					97.642	97.2237					97.631	98.9284			97.638	98.6633
122.437	92.1148	123.572	92.2	160.343	91.1154	160.213	90.5882	122.437	92.1148	123.572	92.2					97.693	97.2278					97.689	98.9284			97.711	98.6633
122.513	92.1148	123.667	92.2	160.443	91.1154	160.313	90.5882	122.513	92.1148	123.667	92.2					97.755	97.2278					97.743	98.9284			97.767	98.6633
122.577	92.1148	123.722	92.2	160.543	91.1154	160.413	90.5882	122.577	92.1148	123.722	92.2					97.816	97.2258					97.807	98.9284			97.817	98.6633
122.638	92.1148	123.777	92.2	160.643	91.1156	160.513	90.5882	122.638	92.1148	123.777	92.2					97.872	97.219					97.865	98.9284			97.883	98.6633
122.727	92.1148	123.841	92.2	160.743	91.1132	160.613	90.59	122.727	92.1148	123.841	92.2					97.931	97.219					97.927	98.9284			97.926	98.6633
122.789	92.0984	123.916	92.2	160.843	91.1055	160.713	90.5906	122.789	92.0984	123.916	92.2					98.004	97.219					97.973	98.9284			97.979	98.6633
122.856	92.0984	124.002	92.2	160.943	91.033	160.813	90.4558	122.856	92.0984	124.002	92.2					98.043	97.219					98.042	98.9284			98.042	98.6633
122.927	92.0984	124.045	92.2	161.043	91.038	160.913	90.3549	122.927	92.0984	124.045	92.2					98.103	97.2149					98.105	98.9284			98.103	98.6633
122.988	92.0984	124.12	92.2	161.143	91.0386	161.013	90.3513	122.988	92.0984	124.12	92.2					98.153	97.2102					98.169	98.9284			98.156	98.6633
123.075	92.0984	124.191	92.2	161.243	91.0385	161.113	90.3529	123.075	92.0984	124.191	92.2					98.225	97.2102					98.207	98.9284			98.217	98.6633
123.136	92.0984	124.265	92.2	161.343	91.0385	161.213	90.353	123.136	92.0984	124.265	92.2					98.293	97.2102					98.267	98.9284			98.275	98.6633
123.197	92.0984	124.323	92.2	161.443	91.0385	161.313	90.3529	123.197	92.0984	124.323	92.2					98.344	97.2061					98.332	98.9284			98.336	98.6572
123.268	92.0984	124.385	92.18	161.543	91.0385	161.413	90.3529	123.268	92.0984	124.385	92.18					98.387	97.202					98.403	98.9284			98.397	98.6572
123.333	92.0984	124.462	92.18	161.643	91.0385	161.513	90.3529	123.333	92.0984	124.462	92.18					98.448	97.202					98.444	98.9284			98.459	98.6572
123.425	92.0984	124.517	92.18	161.743	91.0385	161.613	90.3529	123.425	92.0984	124.517	92.18					98.516	97.202					98.492	98.9284			98.511	98.6572
123.486	92.0984	124.586	92.18	161.843	91.0385	161.713	90.3529	123.486	92.0984	124.586	92.18					98.567	97.202					98.568	98.9284			98.569	98.6511
123.562	92.0984	124.668	92.18	161.943	91.0385	161.813	90.3529	123.562	92.0984	124.668	92.18					98.63	97.198					98.615	98.9284			98.627	98.6511
123.63	92.0984	124.732	92.18	162.043	91.0385	161.913	90.3529	123.63	92.0984	124.732	92.18					98.692	97.1939					98.678	98.9284			98.677	98.6511
123.685	92.082	124.804	92.18	162.143	91.0385	162.013	90.3529	123.685	92.082	124.804	92.18					98.75	97.1939					98.748	98.9284			98.75	98.6511
123.754	92.082	124.87	92.18	162.243	91.0385	162.113	90.3529	123.754	92.082	124.87	92.18					98.809	97.1939					98.795	98.9284			98.803	98.6511
123.834	92.082	124.942	92.18	162.343	91.0385	162.213	90.3529	123.834	92.082	124.942	92.18					98.861	97.1919					98.86	98.9284			98.877	98.6511
123.89	92.082	124.998	92.18	162.443	91.0385	162.313	90.3529	123.89	92.082	124.998	92.18					98.922	97.1858					98.918	98.9284			98.919	98.6511
123.964	92.082	125.066	92.18	162.543	91.0385	162.413	90.3529	123.964	92.082	125.066	92.18					98.969	97.1858					98.964	98.9284			98.969	98.6511
124.04	92.082	125.138	92.18	162.643	91.0385	162.513	90.3529	124.04	92.082	125.138	92.18					99.032	97.1858					99.028	98.9284			99.041	98.6511
124.099	92.082	125.203	92.18	162.743	91.0385	162.613	90.3529	124.099	92.082	125.203	92.18					99.085	97.1858					99.082	98.9284			99.096	98.6511
124.167	92.082	125.266	92.18	162.843	91.0385	162.713	90.353	124.167	92.082	125.266	92.18					99.141	97.1838					99.144	98.9284			99.155	98.6511
124.226	92.082	125.335	92.18	162.943	91.0385	162.813	90.3558	124.226	92.082	125.335	92.18					99.206	97.1777					99.204	98.9284			99.207	98.6511
124.322	92.082	125.402	92.18	163.043	91.0385	162.913	90.3487	124.322	92.082	125.402	92.18					99.265	97.1777					99.264	98.9284			99.28	98.6511
124.387	92.082	125.476	92.18	163.143	91.0385	163.013	90.4831	124.387	92.082	125.476	92.18					99.321	97.1715					99.32	98.9284			99.338	98.6511
124.446	92.082	125.542	92.18	163.243	91.0385	163.113	90.4702	124.446	92.082	125.542	92.18					99.377	97.1696					99.382	98.9284			99.391	98.6511
124.518	92.082	125.598	92.18	163.343	91.0385	163.213	90.4703	124.518	92.082	125.598	92.18					99.439	97.1696					99.425	98.9284			99.442	98.6511
124.587	92.082	125.676	92.18	163.443	91.0385	163.313	90.4706	124.587	92.082	125.676	92.18					99.482	97.1696					99.494	98.9284			99.513	98.645
124.66	92.082	125.731	92.18	163.543	91.0385	163.413	90.4706	124.66	92.082	125.731	92.18					99.551	97.1696					99.552	98.9284			99.57	98.639
124.72	92.082	125.805	92.18	163.643	91.0385	163.513	90.4706	124.72	92.082	125.805	92.18					99.612	97.1696					99.615	98.9284			99.622	98.639
124.787	92.082	125.868	92.18	163.743	91.0385	163.613	90.4706	124.787	92.082	125.868	92.18					99.674	97.1696					99.664	98.9284			99.682	98.639
124.866	92.082	125.944	92.18	163.843	91.0385	163.713	90.4706	124.866	92.082	125.944	92.18					99.731	97.1655					99.719	98.9284			99.733	98.639
124.919	92.0656	126.008	92.18	163.943	91.0385	163.813	90.4706	124.919	92.0656	126.008	92.18					99.786	97.1614					99.792	98.9284			99.801	98.639
124.999	92.0656	126.069	92.18	164.043	91.0385	163.913	90.4706	124.999	92.0656	126.069	92.18					99.84	97.1614					99.837	98.9284			99.854	98.639
125.072	92.0656	126.139	92.18	164.143	91.0385	164.013	90.4706	125.072	92.0656	126.139	92.18					99.905	97.1614					99.896	98.9284			99.906	98.639
125.127	92.0656	126.215	92.18	164.243	91.0385	164.113	90.4706	125.127	92.0656	126.215	92.18					99.964	97.1614					99.958	98.9284			99.96	98.639
125.196	92.0656	126.276	92.18	164.343	91.0385	164.213	90.4706	125.196	92.0656	126.276	92.18					100.015	97.1574					100.016	98.9284			100.016	98.639
125.266	92.0656	126.349	92.18	164.443	91.0385	164.313	90.4706	125.266	92.0656	126.349	92.18					100.086	97.1532					100.07	98.9284			100.075	98.639
125.336	92.0656	126.405	92.18	164.543	91.0385	164.413	90.4706	125.336	92.0656	126.405	92.18					100.141	97.1532					100.127	98.9284			100.141	98.639
125.409	92.0656	126.48	92.18	164.643	91.0385	164.513	90.4706	125.409	92.0656	126.48	92.18					100.189	97.1532					100.18	98.9284			100.187	98.639
125.485	92.0656	126.545	92.18	164.743	91.0385	164.613	90.4706	125.485	92.0656	126.545	92.18					100.245	97.1492					100.25	98.9284			100.243	98.639
125.553	92.0656	126.599	92.18	164.843	91.0385	164.713	90.4706	125.553	92.0656	126.599	92.18					100.3	97.1451					100.293	98.9284			100.304	98.639
125.613	92.0656	126.681	92.18	164.943	91.0385	164.813	90.4706	125.613	92.0656	126.681	92.18					100.367	97.1451					100.356	98.9284			100.369	98.639
125.691	92.0656	126.749	92.18	165.043	91.0385	164.913	90.4706	125.691	92.0656	126.749	92.18					100.413	97.1451					100.419	98.9284			100.418	98.639
125.758	92.0656	126.812	92.18	165.143	91.0385	165.013	90.4706	125.758	92.0656	126.812	92.18					100.468	97.1451					100.48	98.9284			100.477	98.639
125.825	92.0656	126.889	92.18	165.243	91.0385	165.113	90.4706	125.825	92.0656	126.889	92.18					100.543	97.1411					100.527	98.9284			100.534	98.639
125.901	92.0656	126.944	92.18	165.343	91.0385	165.213	90.4706	125.901	92.0656	126.944	92.18					100.593	97.137					100.583	98.9284			100.604	98.639
125.961	92.0656	127.017	92.18	165.443	91.0385	165.313	90.4706	125.961	92.0656	127.017	92.18					100.657	97.137					100.641	98.9284			100.649	98.639
126.024	92.0656	127.086	92.18	165.543	91.0385	165.413	90.4706	126.024	92.0656	127.086	92.18					100.709	97.137					100.709	98.9284			100.722	98.639
126.086	92.0656	127.158	92.18	165.643	91.0385	165.513	90.4706	126.086	92.0656	127.158	92.18					100.766	97.137					100.769	98.9284			100.765	98.6298
126.174	92.0656	127.221	92.18	165.743	91.0385	165.613	90.4706	126.174	92.0656	127.221	92.18					100.836	97.137					100.824	98.9284			100.827	98.6267
126.241	92.0656	127.275	92.18	165.843	91.0385	165.713	90.4706	126.241	92.0656	127.275	92.18					100.885	97.137					100.877	98.9284			100.885	98.6267
126.312	92.0656	127.361	92.18	165.943	91.0385	165.813	90.4706	126.312	92.0656	127.361	92.18					100.951	97.133					100.94	98.9284			100.948	98.6267
126.368	92.0656	127.418	92.18	166.043	91.0385	165.913	90.4706	126.368	92.0656	127.418	92.18					100.994	97.1289					100.992	98.9284			101.014	98.6267
126.446	92.0656	127.485	92.18	166.143	91.0385	166.013	90.4706	126.446	92.0656	127.485	92.18					101.066	97.1289					101.053	98.9284			101.063	98.6267
126.516	92.0656	127.558	92.18	166.243	91.0385	166.113	90.4706	126.516	92.0656	127.558	92.18					101.115	97.1289					101.119	98.9284			101.118	98.6267
126.582	92.0656	127.63	92.18	166.343	91.0385	166.213	90.4706	126.582	92.0656	127.63	92.18					101.177	97.1248					101.163	98.9284			101.183	98.6267
126.659	92.0656	127.698	92.18	166.443	91.0385	166.313	90.4706	126.659	92.0656	127.698	92.18					101.239	97.1208					101.222	98.9284			101.234	98.6267
126.726	92.0656	127.762	92.18	166.543	91.0385	166.413	90.4706	126.726	92.0656	127.762	92.18					101.283	97.1167					101.28	98.9284			101.287	98.6267
126.792	92.0656	127.836	92.18	166.643	91.0385	166.513	90.4706	126.792	92.0656	127.836	92.18					101.346	97.1127					101.351	98.9284			101.357	98.6267
126.874	92.0656	127.906	92.18	166.743	91.0385	166.613	90.4706	126.874	92.0656	127.906	92.18					101.409	97.1127					101.387	98.9284			101.411	98.6267
126.937	92.0656	127.965	92.18	166.843	91.0385	166.713	90.4706	126.937	92.0656	127.965	92.18					101.478	97.1127					101.447	98.9284			101.451	98.6267
126.989	92.0656	128.044	92.18	166.943	91.0385	166.813	90.4706	126.989	92.0656	128.044	92.18					101.519	97.1127					101.516	98.9284			101.525	98.6267
127.073	92.0656	128.106	92.18	167.043	91.0385	166.913	90.4706	127.073	92.0656	128.106	92.18					101.588	97.1065					101.578	98.9284			101.564	98.6267
127.135	92.0656	128.165	92.18	167.143	91.0385	167.013	90.4706	127.135	92.0656	128.165	92.18					101.642	97.1045					101.636	98.9284			101.646	98.6267
127.206	92.0492	128.248	92.16	167.243	91.0385	167.113	90.4706	127.206	92.0492	128.248	92.16					101.7	97.1045					101.692	98.9284			101.698	98.6267
127.285	92.0328	128.309	92.16	167.343	91.0385	167.213	90.4706	127.285	92.0328	128.309	92.16					101.748	97.1045					101.728	98.9284			101.753	98.6267
127.351	92.0328	128.377	92.16	167.443	91.0385	167.313	90.4706	127.351	92.0328	128.377	92.16					101.813	97.1045					101.788	98.9284			101.801	98.6267
127.42	92.0328	128.444	92.16	167.543	91.0385	167.413	90.4706	127.42	92.0328	128.444	92.16					101.866	97.1004					101.85	98.9284			101.87	98.6267
127.482	92.0328	128.496	92.16	167.643	91.0385	167.513	90.4706	127.482	92.0328	128.496	92.16					101.922	97.0964					101.899	98.9284			101.91	98.6267
127.555	92.0328	128.577	92.16	167.743	91.0385	167.613	90.4706	127.555	92.0328	128.577	92.16					101.976	97.0964					101.968	98.9284			101.964	98.6267
127.623	92.0328	128.642	92.16	167.843	91.0385	167.713	90.4706	127.623	92.0328	128.642	92.16					102.035	97.0964					102.022	98.9284			102.032	98.6267
127.685	92.0328	128.715	92.16	167.943	91.0385	167.813	90.4706	127.685	92.0328	128.715	92.16					102.082	97.0964					102.074	98.9284			102.075	98.6267
127.772	92.0328	128.774	92.16	168.043	91.0385	167.913	90.4706	127.772	92.0328	128.774	92.16					102.147	97.0964					102.138	98.9284			102.145	98.6267
127.823	92.0328	128.848	92.16	168.143	91.0385	168.013	90.4706	127.823	92.0328	128.848	92.16					102.215	97.0923					102.198	98.9284			102.196	98.6267
127.899	92.0164	128.913	92.16	168.243	91.0385	168.113	90.4706	127.899	92.0164	128.913	92.16					102.257	97.0821					102.256	98.9284			102.25	98.6267
127.969	92.0164	128.988	92.16	168.343	91.0385	168.213	90.4706	127.969	92.0164	128.988	92.16					102.324	97.0801					102.31	98.9284			102.319	98.6267
128.041	92.0164	129.051	92.16	168.443	91.0385	168.313	90.4706	128.041	92.0164	129.051	92.16					102.374	97.0801					102.357	98.9284			102.373	98.6267
128.107	92.0164	129.124	92.16	168.543	91.0385	168.413	90.4706	128.107	92.0164	129.124	92.16					102.44	97.0801					102.414	98.9284			102.444	98.6267
128.182	92.0164	129.192	92.16	168.643	91.0385	168.513	90.4706	128.182	92.0164	129.192	92.16					102.492	97.0801					102.479	98.9284			102.486	98.6267
128.251	92.0164	129.252	92.16	168.743	91.0385	168.613	90.4706	128.251	92.0164	129.252	92.16					102.553	97.0801					102.531	98.9284			102.548	98.6267
128.309	92.0164	129.322	92.16	168.843	91.0385	168.713	90.4706	128.309	92.0164	129.322	92.16					102.607	97.0801					102.592	98.9284			102.593	98.6267
128.384	92.0164	129.39	92.16	168.943	91.0385	168.813	90.4706	128.384	92.0164	129.39	92.16					102.671	97.0801					102.649	98.9284			102.664	98.6267
128.448	92.0164	129.458	92.16	169.043	91.0385	168.913	90.4706	128.448	92.0164	129.458	92.16					102.71	97.0801					102.704	98.9284			102.729	98.6267
128.532	92.0164	129.531	92.16	169.143	91.0385	169.013	90.4706	128.532	92.0164	129.531	92.16					102.77	97.0801					102.76	98.9284			102.774	98.6267
128.591	92.0164	129.598	92.16	169.243	91.0385	169.113	90.4706	128.591	92.0164	129.598	92.16					102.839	97.0781					102.827	98.9284			102.833	98.6267
128.65	92.0164	129.671	92.16	169.343	91.0385	169.213	90.4706	128.65	92.0164	129.671	92.16					102.884	97.072					102.885	98.9284			102.883	98.6267
128.732	92.0164	129.735	92.16	169.443	91.0385	169.313	90.4706	128.732	92.0164	129.735	92.16					102.949	97.072					102.935	98.9284			102.941	98.6267
128.8	92.0164	129.791	92.16	169.543	91.0385	169.413	90.4706	128.8	92.0164	129.791	92.16					103.012	97.072					102.994	98.9284			102.992	98.6267
128.864	92.0164	129.865	92.16	169.643	91.0385	169.513	90.4706	128.864	92.0164	129.865	92.16					103.056	97.072					103.046	98.9284			103.061	98.6267
128.941	92.0164	129.937	92.16	169.743	91.0385	169.613	90.4706	128.941	92.0164	129.937	92.16					103.124	97.072					103.11	98.9362			103.118	98.6267
129.006	92.0164	129.989	92.16	169.843	91.0385	169.713	90.4706	129.006	92.0164	129.989	92.16					103.178	97.074					103.169	98.944			103.184	98.6267
129.079	92.0164	130.068	92.16	169.943	91.0385	169.813	90.4706	129.079	92.0164	130.068	92.16					103.228	97.07					103.214	98.944			103.232	98.6176
129.143	92.0164	130.13	92.16	170.043	91.0385	169.913	90.4706	129.143	92.0164	130.13	92.16					103.294	97.07					103.282	98.944			103.284	98.6145
129.214	92.0164	130.21	92.16	170.143	91.0385	170.013	90.4706	129.214	92.0164	130.21	92.16					103.337	97.07					103.322	98.944			103.336	98.6145
129.275	92	130.27	92.16	170.243	91.0385	170.113	90.4706	129.275	92	130.27	92.16					103.392	97.07					103.39	98.944			103.403	98.6145
129.354	92	130.329	92.16	170.343	91.0385	170.213	90.4706	129.354	92	130.329	92.16					103.46	97.07					103.447	98.944			103.463	98.6145
129.415	92	130.406	92.16	170.443	91.0385	170.313	90.4706	129.415	92	130.406	92.16					103.517	97.07					103.491	98.944			103.522	98.6145
129.484	92	130.463	92.16	170.543	91.0385	170.413	90.4706	129.484	92	130.463	92.16					103.569	97.07					103.55	98.944			103.576	98.6145
129.554	92	130.52	92.16	170.643	91.0385	170.513	90.4706	129.554	92	130.52	92.16					103.632	97.07					103.61	98.944			103.634	98.6145
129.619	92	130.599	92.16	170.743	91.0385	170.613	90.4706	129.619	92	130.599	92.16					103.68	97.0679					103.659	98.944			103.68	98.6145
129.686	92	130.668	92.16	170.843	91.0385	170.713	90.4706	129.686	92	130.668	92.16					103.736	97.0557					103.735	98.944			103.745	98.6145
129.765	92	130.734	92.16	170.943	91.0385	170.813	90.4706	129.765	92	130.734	92.16					103.805	97.0537					103.79	98.944			103.808	98.6145
129.834	92	130.793	92.16	171.043	91.0385	170.913	90.4706	129.834	92	130.793	92.16					103.852	97.0537					103.847	98.944			103.853	98.6145
129.891	92	130.869	92.16	171.143	91.0385	171.013	90.4706	129.891	92	130.869	92.16					103.915	97.0537					103.909	98.944			103.915	98.6145
129.965	92	130.946	92.16	171.243	91.0385	171.113	90.4706	129.965	92	130.946	92.16					103.979	97.0537					103.958	98.944			103.975	98.6145
130.036	92	131.011	92.16	171.343	91.0385	171.213	90.4706	130.036	92	131.011	92.16					104.028	97.0517					104.01	98.944			104.026	98.6145
130.108	92	131.072	92.16	171.443	91.0385	171.313	90.4706	130.108	92	131.072	92.16					104.085	97.0456					104.073	98.944			104.09	98.6145
130.169	92	131.139	92.16	171.543	91.0385	171.413	90.4706	130.169	92	131.139	92.16					104.129	97.0456					104.129	98.944			104.137	98.6145
130.246	92	131.215	92.16	171.643	91.0385	171.513	90.4706	130.246	92	131.215	92.16					104.19	97.0456					104.171	98.94			104.201	98.6145
130.314	92	131.278	92.16	171.743	91.0385	171.613	90.4706	130.314	92	131.278	92.16					104.262	97.0456					104.243	98.9284			104.257	98.6145
130.382	92	131.337	92.16	171.843	91.0385	171.713	90.4706	130.382	92	131.337	92.16					104.311	97.0456					104.293	98.9284			104.311	98.6145
130.45	92	131.423	92.16	171.943	91.0385	171.813	90.4706	130.45	92	131.423	92.16					104.376	97.0456					104.358	98.9284			104.363	98.6145
130.518	92	131.473	92.16	172.043	91.0385	171.913	90.4706	130.518	92	131.473	92.16					104.418	97.0394					104.419	98.9284			104.425	98.6145
130.573	92	131.547	92.16	172.143	91.0385	172.013	90.4706	130.573	92	131.547	92.16					104.491	97.0394					104.462	98.9284			104.484	98.6115
130.645	92	131.608	92.16	172.243	91.0385	172.113	90.4706	130.645	92	131.608	92.16					104.534	97.0374					104.51	98.9284			104.532	98.6085
130.715	91.9836	131.675	92.16	172.343	91.0385	172.213	90.4706	130.715	91.9836	131.675	92.16					104.585	97.0313					104.586	98.9284			104.581	98.6085
130.793	91.9836	131.752	92.16	172.443	91.0385	172.313	90.4706	130.793	91.9836	131.752	92.16					104.655	97.0313					104.635	98.9284			104.649	98.6085
130.859	91.9836	131.81	92.16	172.543	91.0385	172.413	90.4706	130.859	91.9836	131.81	92.16					104.717	97.0313					104.697	98.9284			104.704	98.6085
130.924	91.9836	131.888	92.16	172.643	91.0385	172.513	90.4706	130.924	91.9836	131.888	92.16					104.759	97.0313					104.745	98.9284			104.765	98.6085
130.996	91.9836	131.949	92.16	172.743	91.0385	172.613	90.4706	130.996	91.9836	131.949	92.16					104.819	97.0313					104.799	98.9284			104.829	98.6085
131.065	91.9836	132.017	92.16	172.843	91.0385	172.713	90.4706	131.065	91.9836	132.017	92.16					104.86	97.0313					104.865	98.9284			104.876	98.6085
131.138	91.9836	132.075	92.16	172.943	91.0385	172.813	90.4706	131.138	91.9836	132.075	92.16					104.931	97.0293					104.923	98.9284			104.924	98.6024
131.204	91.9836	132.142	92.16	173.043	91.0385	172.913	90.4706	131.204	91.9836	132.142	92.16					104.99	97.0293					104.98	98.9284			104.986	98.6024
131.268	91.9836	132.235	92.16	173.143	91.0385	173.013	90.4706	131.268	91.9836	132.235	92.16					105.057	97.0293					105.027	98.9284			105.044	98.6024
131.329	91.9836	132.295	92.16	173.243	91.0385	173.113	90.4706	131.329	91.9836	132.295	92.16					105.116	97.0253					105.091	98.9284			105.097	98.6024
131.407	91.9836	132.361	92.16	173.343	91.0385	173.213	90.4706	131.407	91.9836	132.361	92.16					105.153	97.0212					105.152	98.9284			105.159	98.6024
131.469	91.9836	132.431	92.16	173.443	91.0385	173.313	90.4706	131.469	91.9836	132.431	92.16					105.216	97.0212					105.2	98.9284			105.209	98.6024
131.542	91.9836	132.495	92.16	173.543	91.0385	173.413	90.4706	131.542	91.9836	132.495	92.16					105.279	97.0212					105.249	98.9284			105.268	98.6024
131.604	91.9836	132.557	92.16	173.643	91.0385	173.513	90.4706	131.604	91.9836	132.557	92.16					105.316	97.0212					105.313	98.9284			105.317	98.6024
131.693	91.9836	132.629	92.16	173.743	91.0385	173.613	90.4706	131.693	91.9836	132.629	92.16					105.382	97.0212					105.376	98.9284			105.381	98.6024
131.751	91.9672	132.698	92.16	173.843	91.0385	173.713	90.4706	131.751	91.9672	132.698	92.16					105.444	97.0212					105.43	98.9284			105.443	98.6024
131.824	91.9672	132.761	92.16	173.943	91.0385	173.813	90.4706	131.824	91.9672	132.761	92.16					105.505	97.0212					105.489	98.9284			105.501	98.6054
131.886	91.9672	132.819	92.16	174.043	91.0385	173.913	90.4708	131.886	91.9672	132.819	92.16					105.557	97.0212					105.549	98.9284			105.539	98.6145
131.959	91.9672	132.89	92.16	174.143	91.0385	174.013	90.4717	131.959	91.9672	132.89	92.16					105.606	97.0212					105.601	98.9284			105.604	98.6145
132.028	91.9672	132.971	92.16	174.243	91.0385	174.113	90.4581	132.028	91.9672	132.971	92.16					105.671	97.0171					105.662	98.9284			105.654	98.6145
132.101	91.9672	133.03	92.16	174.343	91.0385	174.213	90.5967	132.101	91.9672	133.03	92.16					105.717	97.0131					105.718	98.9284			105.715	98.6145
132.175	91.9672	133.107	92.16	174.443	91.0385	174.313	90.5858	132.175	91.9672	133.107	92.16					105.789	97.0131					105.769	98.9322			105.779	98.6145
132.232	91.9672	133.158	92.16	174.543	91.0385	174.413	90.5881	132.232	91.9672	133.158	92.16					105.843	97.0131					105.836	98.944			105.833	98.6145
132.29	91.9672	133.222	92.16	174.643	91.0385	174.513	90.5883	132.29	91.9672	133.222	92.16					105.899	97.0131					105.888	98.944			105.886	98.6085
132.377	91.9672	133.286	92.16	174.743	91.0385	174.613	90.5883	132.377	91.9672	133.286	92.16					105.964	97.0131					105.937	98.944			105.935	98.6024
132.444	91.9508	133.367	92.14	174.843	91.0385	174.713	90.588	132.444	91.9508	133.367	92.14					106.001	97.0131					105.994	98.944			105.994	98.6024
132.52	91.9508	133.44	92.14	174.943	91.0385	174.813	90.5875	132.52	91.9508	133.44	92.14					106.067	97.0131					106.05	98.944			106.05	98.6024
132.573	91.9508	133.498	92.14	175.043	91.0385	174.913	90.601	132.573	91.9508	133.498	92.14					106.117	97.0131					106.111	98.944			106.102	98.6024
132.64	91.9508	133.57	92.14	175.143	91.0385	175.013	90.4627	132.64	91.9508	133.57	92.14					106.171	97.0131					106.157	98.944			106.169	98.6024
132.726	91.9508	133.639	92.14	175.243	91.0385	175.113	90.4731	132.726	91.9508	133.639	92.14					106.231	97.0131					106.217	98.944			106.22	98.6024
132.774	91.9508	133.696	92.14	175.343	91.0385	175.213	90.4707	132.774	91.9508	133.696	92.14					106.288	97.007					106.269	98.944			106.277	98.6024
132.866	91.9508	133.765	92.14	175.443	91.0385	175.313	90.4705	132.866	91.9508	133.765	92.14					106.343	97.0049					106.331	98.944			106.333	98.6024
132.933	91.9508	133.845	92.14	175.543	91.0385	175.413	90.4706	132.933	91.9508	133.845	92.14					106.404	97.0049					106.39	98.944			106.38	98.6024
132.988	91.9508	133.902	92.14	175.643	91.0385	175.513	90.4706	132.988	91.9508	133.902	92.14					106.46	97.0049					106.447	98.944			106.445	98.6024
133.06	91.9508	133.985	92.14	175.743	91.0385	175.613	90.4706	133.06	91.9508	133.985	92.14					106.513	97.0029					106.491	98.944			106.496	98.6024
133.132	91.9508	134.056	92.14	175.843	91.0385	175.713	90.4706	133.132	91.9508	134.056	92.14					106.568	96.9968					106.571	98.944			106.559	98.6024
133.2	91.9508	134.115	92.14	175.943	91.0385	175.813	90.4706	133.2	91.9508	134.115	92.14					106.62	96.9968					106.628	98.944			106.609	98.6024
133.268	91.9508	134.176	92.14	176.043	91.0385	175.913	90.4706	133.268	91.9508	134.176	92.14					106.682	96.9968					106.675	98.944			106.677	98.6024
133.337	91.9508	134.25	92.14	176.143	91.0385	176.013	90.4706	133.337	91.9508	134.25	92.14					106.736	96.9968					106.724	98.944			106.727	98.6024
133.411	91.9508	134.315	92.14	176.243	91.0385	176.113	90.4706	133.411	91.9508	134.315	92.14					106.793	96.9948					106.77	98.944			106.781	98.6024
133.469	91.9344	134.37	92.14	176.343	91.0385	176.213	90.4706	133.469	91.9344	134.37	92.14					106.841	96.9887					106.837	98.944			106.836	98.6024
133.547	91.9344	134.447	92.14	176.443	91.0385	176.313	90.4706	133.547	91.9344	134.447	92.14					106.893	96.9887					106.877	98.944			106.897	98.6024
133.606	91.9344	134.511	92.14	176.543	91.0385	176.413	90.4706	133.606	91.9344	134.511	92.14					106.959	96.9887					106.954	98.9478			106.94	98.6024
133.667	91.9344	134.578	92.14	176.643	91.0385	176.513	90.4706	133.667	91.9344	134.578	92.14					107.017	96.9887					106.999	98.9558			107.01	98.6024
133.746	91.9344	134.652	92.14	176.743	91.0385	176.613	90.4706	133.746	91.9344	134.652	92.14					107.071	96.9887					107.054	98.9558			107.056	98.6024
133.817	91.9344	134.726	92.14	176.843	91.0385	176.713	90.4706	133.817	91.9344	134.726	92.14					107.133	96.9887					107.123	98.9558			107.117	98.6024
133.885	91.9344	134.783	92.14	176.943	91.0385	176.813	90.4706	133.885	91.9344	134.783	92.14					107.186	96.9887					107.17	98.9558			107.165	98.6024
133.956	91.9344	134.844	92.14	177.043	91.0385	176.913	90.4706	133.956	91.9344	134.844	92.14					107.24	96.9887					107.224	98.9558			107.213	98.6024
134.021	91.9344	134.916	92.14	177.143	91.0385	177.013	90.4706	134.021	91.9344	134.916	92.14					107.301	96.9887					107.276	98.9558			107.28	98.6024
134.087	91.9344	134.994	92.14	177.243	91.0385	177.113	90.4706	134.087	91.9344	134.994	92.14					107.347	96.9887					107.334	98.9558			107.317	98.6024
134.155	91.9344	135.06	92.14	177.343	91.0385	177.213	90.4706	134.155	91.9344	135.06	92.14					107.397	96.9887					107.389	98.9558			107.378	98.6024
134.23	91.9344	135.131	92.14	177.443	91.0385	177.313	90.4706	134.23	91.9344	135.131	92.14					107.451	96.9887					107.446	98.9558			107.442	98.6024
134.302	91.9344	135.185	92.14	177.543	91.0385	177.413	90.4706	134.302	91.9344	135.185	92.14					107.509	96.9887					107.518	98.9558			107.495	98.6024
134.365	91.9344	135.256	92.14	177.643	91.0385	177.513	90.4706	134.365	91.9344	135.256	92.14					107.586	96.9887					107.572	98.9558			107.56	98.6024
134.436	91.9344	135.324	92.14	177.743	91.0385	177.613	90.4706	134.436	91.9344	135.324	92.14					107.636	96.9887					107.616	98.9558			107.611	98.6024
134.513	91.9344	135.386	92.14	177.843	91.0385	177.713	90.4706	134.513	91.9344	135.386	92.14					107.689	96.9826					107.655	98.9558			107.67	98.6024
134.57	91.9344	135.454	92.14	177.943	91.0385	177.813	90.4706	134.57	91.9344	135.454	92.14					107.748	96.9805					107.732	98.9558			107.743	98.6024
134.638	91.9344	135.522	92.14	178.043	91.0385	177.913	90.4706	134.638	91.9344	135.522	92.14					107.798	96.9805					107.787	98.9558			107.804	98.6024
134.715	91.9344	135.59	92.14	178.143	91.0385	178.013	90.4706	134.715	91.9344	135.59	92.14					107.86	96.9805					107.845	98.9558			107.841	98.6024
134.784	91.9344	135.654	92.14	178.243	91.0385	178.113	90.4706	134.784	91.9344	135.654	92.14					107.917	96.9805					107.889	98.9558			107.895	98.6024
134.856	91.9344	135.72	92.14	178.343	91.0385	178.213	90.4706	134.856	91.9344	135.72	92.14					107.961	96.9744					107.938	98.9558			107.954	98.6024
134.908	91.9344	135.803	92.14	178.443	91.0385	178.313	90.4706	134.908	91.9344	135.803	92.14					108.025	96.9724					108	98.9558			107.998	98.6024
134.984	91.9344	135.855	92.14	178.543	91.0385	178.413	90.4706	134.984	91.9344	135.855	92.14					108.069	96.9724					108.057	98.9558			108.058	98.6024
135.053	91.9344	135.918	92.14	178.643	91.0385	178.513	90.4706	135.053	91.9344	135.918	92.14					108.129	96.9724					108.101	98.9558			108.093	98.6024
135.121	91.9344	135.998	92.14	178.743	91.0385	178.613	90.4706	135.121	91.9344	135.998	92.14					108.197	96.9724					108.155	98.9558			108.178	98.6024
135.191	91.9344	136.063	92.14	178.843	91.0385	178.713	90.4706	135.191	91.9344	136.063	92.14					108.238	96.9724					108.218	98.9558			108.221	98.6024
135.246	91.9344	136.14	92.14	178.943	91.0385	178.813	90.4706	135.246	91.9344	136.14	92.14					108.307	96.9724					108.268	98.9558			108.293	98.6024
135.328	91.9344	136.195	92.14	179.043	91.0385	178.913	90.4706	135.328	91.9344	136.195	92.14					108.36	96.9704					108.329	98.9558			108.337	98.6024
135.39	91.9344	136.269	92.14	179.143	91.0385	179.013	90.4706	135.39	91.9344	136.269	92.14					108.411	96.9643					108.4	98.9558			108.382	98.6024
135.456	91.9344	136.33	92.14	179.243	91.0385	179.113	90.4706	135.456	91.9344	136.33	92.14					108.47	96.9643					108.453	98.9558			108.439	98.6024
135.528	91.9016	136.405	92.12	179.343	91.0385	179.213	90.4706	135.528	91.9016	136.405	92.12					108.521	96.9643					108.502	98.9558			108.504	98.6024
135.604	91.9016	136.46	92.12	179.443	91.0385	179.313	90.4706	135.604	91.9016	136.46	92.12					108.572	96.9643					108.558	98.9558			108.551	98.6024
135.665	91.9016	136.548	92.12	179.543	91.0385	179.413	90.4706	135.665	91.9016	136.548	92.12					108.633	96.9643					108.61	98.9558			108.606	98.6024
135.73	91.9016	136.596	92.12	179.643	91.0385	179.513	90.4706	135.73	91.9016	136.596	92.12					108.682	96.9643					108.672	98.9558			108.652	98.6024
135.807	91.9016	136.669	92.12	179.743	91.0385	179.613	90.4706	135.807	91.9016	136.669	92.12					108.747	96.9643					108.724	98.9558			108.716	98.6024
135.864	91.9016	136.715	92.12	179.843	91.0385	179.713	90.4706	135.864	91.9016	136.715	92.12					108.796	96.9643					108.771	98.9558			108.78	98.6024
135.939	91.9016	136.808	92.12	179.943	91.0385	179.813	90.4706	135.939	91.9016	136.808	92.12					108.858	96.9643					108.826	98.9558			108.829	98.6024
136.018	91.9016	136.868	92.12	180.043	91.0385	179.913	90.4706	136.018	91.9016	136.868	92.12					108.902	96.9643					108.878	98.9558			108.891	98.6024
136.076	91.9016	136.936	92.12	180.143	91.0385	180.013	90.4706	136.076	91.9016	136.936	92.12					108.964	96.9602					108.94	98.9558			108.949	98.6024
136.153	91.9016	137.021	92.12	180.243	91.0385	180.113	90.4706	136.153	91.9016	137.021	92.12					109.025	96.9561					108.994	98.9558			109.009	98.6115
136.23	91.9016	137.07	92.12	180.343	91.0385	180.213	90.4706	136.23	91.9016	137.07	92.12					109.087	96.95					109.049	98.9596			109.057	98.6145
136.288	91.9016	137.133	92.12	180.443	91.0385	180.313	90.4706	136.288	91.9016	137.133	92.12					109.141	96.948					109.105	98.9596			109.118	98.6145
136.347	91.9016	137.199	92.12	180.543	91.0385	180.413	90.4706	136.347	91.9016	137.199	92.12					109.183	96.948					109.163	98.9596			109.174	98.6145
136.416	91.9016	137.274	92.12	180.643	91.0385	180.513	90.4706	136.416	91.9016	137.274	92.12					109.234	96.948					109.216	98.9596			109.219	98.6145
136.497	91.9016	137.341	92.12	180.743	91.0385	180.613	90.4706	136.497	91.9016	137.341	92.12					109.308	96.9419					109.265	98.9596			109.277	98.6145
136.557	91.9016	137.41	92.12	180.843	91.0385	180.713	90.4706	136.557	91.9016	137.41	92.12					109.364	96.9398					109.336	98.9596			109.325	98.6145
136.638	91.9016	137.479	92.12	180.943	91.0385	180.813	90.4707	136.638	91.9016	137.479	92.12					109.417	96.9398					109.391	98.9596			109.39	98.6145
136.698	91.9016	137.537	92.12	181.043	91.0385	180.913	90.4698	136.698	91.9016	137.537	92.12					109.471	96.9398					109.442	98.9596			109.45	98.6145
136.762	91.9016	137.612	92.12	181.143	91.0385	181.013	90.4642	136.762	91.9016	137.612	92.12					109.527	96.9398					109.498	98.9596			109.509	98.6145
136.843	91.8852	137.678	92.12	181.243	91.0385	181.113	90.5645	136.843	91.8852	137.678	92.12					109.593	96.9398					109.554	98.9596			109.551	98.6145
136.908	91.8852	137.746	92.12	181.343	91.0385	181.213	90.5851	136.908	91.8852	137.746	92.12					109.628	96.9398					109.596	98.9596			109.608	98.6085
136.981	91.8852	137.817	92.12	181.443	91.0385	181.313	90.5886	136.981	91.8852	137.817	92.12					109.677	96.9358					109.667	98.9596			109.671	98.6024
137.046	91.8852	137.875	92.12	181.543	91.0385	181.413	90.5883	137.046	91.8852	137.875	92.12					109.752	96.9317					109.717	98.9596			109.718	98.6024
137.108	91.8852	137.943	92.12	181.643	91.0385	181.513	90.5882	137.108	91.8852	137.943	92.12					109.804	96.9317					109.776	98.9596			109.765	98.6024
137.181	91.8852	138.017	92.12	181.743	91.0385	181.613	90.5882	137.181	91.8852	138.017	92.12					109.853	96.9317					109.831	98.9596			109.837	98.6024
137.252	91.8852	138.085	92.12	181.843	91.0385	181.713	90.5882	137.252	91.8852	138.085	92.12					109.924	96.9317					109.88	98.9596			109.883	98.6024
137.329	91.8852	138.145	92.12	181.943	91.0385	181.813	90.5882	137.329	91.8852	138.145	92.12					109.968	96.9317					109.923	98.9596			109.937	98.6024
137.389	91.8852	138.205	92.12	182.043	91.0385	181.913	90.5882	137.389	91.8852	138.205	92.12					110.027	96.9317					109.974	98.9596			109.996	98.6024
137.44	91.8852	138.279	92.12	182.143	91.0385	182.013	90.5882	137.44	91.8852	138.279	92.12					110.075	96.9317					110.035	98.9596			110.053	98.6024
137.524	91.8852	138.346	92.12	182.243	91.0385	182.113	90.5882	137.524	91.8852	138.346	92.12					110.136	96.9317					110.087	98.9714			110.102	98.6024
137.59	91.8852	138.412	92.12	182.343	91.0385	182.213	90.5882	137.59	91.8852	138.412	92.12					110.194	96.9317					110.149	98.9752			110.166	98.6024
137.665	91.8852	138.479	92.12	182.443	91.0385	182.313	90.5882	137.665	91.8852	138.479	92.12					110.244	96.9317					110.205	98.9752			110.21	98.6024
137.717	91.8852	138.559	92.12	182.543	91.0385	182.413	90.5882	137.717	91.8852	138.559	92.12					110.289	96.9317					110.269	98.9752			110.279	98.6024
137.791	91.8852	138.623	92.12	182.643	91.0385	182.513	90.5882	137.791	91.8852	138.623	92.12					110.356	96.9317					110.316	98.9752			110.323	98.6024
137.868	91.8852	138.688	92.12	182.743	91.0385	182.613	90.5882	137.868	91.8852	138.688	92.12					110.413	96.9317					110.368	98.9752			110.376	98.6024
137.927	91.8852	138.758	92.12	182.843	91.0385	182.713	90.5882	137.927	91.8852	138.758	92.12					110.461	96.9317					110.428	98.9752			110.429	98.6024
138.002	91.8688	138.817	92.1	182.943	91.0385	182.813	90.5882	138.002	91.8688	138.817	92.1					110.514	96.9317					110.474	98.9752			110.492	98.6024
138.067	91.8688	138.887	92.1	183.043	91.0385	182.913	90.5882	138.067	91.8688	138.887	92.1					110.578	96.9317					110.528	98.9752			110.545	98.6085
138.144	91.8688	138.953	92.1	183.143	91.0385	183.013	90.5882	138.144	91.8688	138.953	92.1					110.631	96.9317					110.596	98.9752			110.604	98.6145
138.208	91.8688	139.021	92.1	183.243	91.0385	183.113	90.5882	138.208	91.8688	139.021	92.1					110.685	96.9317					110.64	98.9752			110.654	98.6145
138.276	91.8688	139.077	92.1	183.343	91.0385	183.213	90.5882	138.276	91.8688	139.077	92.1					110.731	96.9317					110.707	98.9752			110.708	98.6145
138.343	91.8688	139.148	92.1	183.443	91.0385	183.313	90.5882	138.343	91.8688	139.148	92.1					110.794	96.9257					110.751	98.9752			110.766	98.6145
138.414	91.8525	139.223	92.1	183.543	91.0384	183.413	90.5882	138.414	91.8525	139.223	92.1					110.851	96.9236					110.819	98.9752			110.828	98.6145
138.47	91.8525	139.303	92.1	183.643	91.0383	183.513	90.5882	138.47	91.8525	139.303	92.1					110.907	96.9236					110.868	98.9752			110.876	98.6145
138.558	91.8525	139.363	92.1	183.743	91.0426	183.613	90.5882	138.558	91.8525	139.363	92.1					110.957	96.9236					110.929	98.9752			110.947	98.6145
138.611	91.8525	139.424	92.1	183.843	90.9984	183.713	90.5882	138.611	91.8525	139.424	92.1					111.015	96.9236					110.981	98.9752			110.998	98.6145
138.687	91.8525	139.49	92.1	183.943	91.0009	183.813	90.5882	138.687	91.8525	139.49	92.1					111.072	96.9236					111.032	98.9752			111.036	98.6145
138.757	91.8525	139.553	92.1	184.043	91	183.913	90.5882	138.757	91.8525	139.553	92.1					111.127	96.9236					111.083	98.9752			111.093	98.6145
138.817	91.8525	139.62	92.1	184.143	91	184.013	90.5882	138.817	91.8525	139.62	92.1					111.189	96.9236					111.142	98.9752			111.145	98.6145
138.888	91.8525	139.7	92.1	184.243	91	184.113	90.5882	138.888	91.8525	139.7	92.1					111.248	96.9236					111.202	98.9752			111.199	98.6145
138.961	91.8525	139.763	92.1	184.343	91	184.213	90.5882	138.961	91.8525	139.763	92.1					111.286	96.9236					111.25	98.9752			111.258	98.6145
139.015	91.8525	139.833	92.1	184.443	91	184.313	90.5882	139.015	91.8525	139.833	92.1					111.349	96.9215					111.309	98.9752			111.322	98.6145
139.091	91.8525	139.903	92.1	184.543	91	184.413	90.5882	139.091	91.8525	139.903	92.1					111.405	96.9155					111.364	98.9792			111.361	98.6145
139.156	91.8525	139.961	92.1	184.643	91	184.513	90.5882	139.156	91.8525	139.961	92.1					111.452	96.9155					111.413	98.9908			111.416	98.6145
139.227	91.8525	140.026	92.1	184.743	91	184.613	90.5882	139.227	91.8525	140.026	92.1					111.521	96.9155					111.467	98.9908			111.473	98.6145
139.297	91.8525	140.103	92.1	184.843	91	184.713	90.5882	139.297	91.8525	140.103	92.1					111.567	96.9155					111.53	98.9908			111.525	98.6145
139.355	91.8525	140.167	92.1	184.943	91	184.813	90.5882	139.355	91.8525	140.167	92.1					111.625	96.9155					111.584	98.9908			111.579	98.6145
139.439	91.8525	140.231	92.1	185.043	91	184.913	90.5882	139.439	91.8525	140.231	92.1					111.679	96.9155					111.638	98.9908			111.634	98.6145
139.502	91.8525	140.304	92.1	185.143	91	185.013	90.5882	139.502	91.8525	140.304	92.1					111.735	96.9155					111.694	98.9908			111.687	98.6145
139.57	91.8525	140.363	92.1	185.243	91	185.113	90.5882	139.57	91.8525	140.363	92.1					111.785	96.9155					111.746	98.9908			111.736	98.6145
139.629	91.8525	140.44	92.1	185.343	91	185.213	90.5882	139.629	91.8525	140.44	92.1					111.844	96.9155					111.793	98.9908			111.813	98.6145
139.713	91.8525	140.498	92.1	185.443	91	185.313	90.5882	139.713	91.8525	140.498	92.1					111.895	96.9155					111.852	98.9908			111.854	98.6145
139.773	91.8525	140.573	92.1	185.543	91	185.413	90.5882	139.773	91.8525	140.573	92.1					111.952	96.9155					111.914	98.9908			111.919	98.6145
139.846	91.8525	140.631	92.1	185.643	91	185.513	90.5882	139.846	91.8525	140.631	92.1					112.006	96.9155					111.971	98.9908			111.968	98.6145
139.925	91.8361	140.707	92.1	185.743	91	185.613	90.5882	139.925	91.8361	140.707	92.1					112.059	96.9155					112.025	98.9908			112.019	98.6145
139.984	91.8361	140.765	92.1	185.843	91	185.713	90.5882	139.984	91.8361	140.765	92.1					112.123	96.9155					112.074	98.9908			112.076	98.6145
140.051	91.8361	140.845	92.1	185.943	91	185.813	90.5882	140.051	91.8361	140.845	92.1					112.181	96.9155					112.132	98.9908			112.151	98.6145
140.12	91.8361	140.903	92.1	186.043	91	185.913	90.5882	140.12	91.8361	140.903	92.1					112.221	96.9155					112.173	98.9908			112.181	98.6145
140.198	91.8361	140.977	92.1	186.143	91	186.013	90.5882	140.198	91.8361	140.977	92.1					112.279	96.9114					112.235	98.9908			112.24	98.6145
140.259	91.8197	141.025	92.1	186.243	91.0001	186.113	90.5882	140.259	91.8197	141.025	92.1					112.33	96.9114					112.292	98.9908			112.299	98.6145
140.321	91.8197	141.1	92.1	186.343	90.9989	186.213	90.5883	140.321	91.8197	141.1	92.1					112.393	96.9114					112.345	98.9908			112.339	98.6145
140.392	91.8197	141.187	92.1	186.443	90.9962	186.313	90.588	140.392	91.8197	141.187	92.1					112.455	96.9074					112.391	98.9908			112.402	98.6145
140.457	91.8197	141.249	92.1	186.543	90.9585	186.413	90.586	140.457	91.8197	141.249	92.1					112.512	96.9033					112.443	98.9908			112.462	98.6145
140.525	91.8197	141.306	92.1	186.643	90.9614	186.513	90.5975	140.525	91.8197	141.306	92.1					112.546	96.9033					112.515	98.9908			112.516	98.6145
140.595	91.8197	141.382	92.1	186.743	90.9616	186.613	90.4579	140.595	91.8197	141.382	92.1					112.604	96.9033					112.563	98.9908			112.574	98.6145
140.662	91.8197	141.432	92.1	186.843	90.9615	186.713	90.4717	140.662	91.8197	141.432	92.1					112.658	96.9033					112.608	98.9908			112.619	98.6145
140.74	91.8197	141.505	92.1	186.943	90.9615	186.813	90.4708	140.74	91.8197	141.505	92.1					112.696	96.9033					112.67	98.9792			112.68	98.6145
140.794	91.8197	141.571	92.1	187.043	90.9615	186.913	90.4706	140.794	91.8197	141.571	92.1					112.783	96.9033					112.736	98.9752			112.73	98.6145
140.873	91.8197	141.638	92.1	187.143	90.9615	187.013	90.4706	140.873	91.8197	141.638	92.1					112.825	96.9033					112.775	98.9752			112.778	98.6145
140.954	91.8197	141.712	92.1	187.243	90.9615	187.113	90.4706	140.954	91.8197	141.712	92.1					112.875	96.9033					112.84	98.9752			112.834	98.6145
141.004	91.8197	141.767	92.1	187.343	90.9615	187.213	90.4706	141.004	91.8197	141.767	92.1					112.944	96.8992					112.896	98.9752			112.888	98.6145
141.079	91.8197	141.856	92.1	187.443	90.9615	187.313	90.4706	141.079	91.8197	141.856	92.1					112.993	96.8931					112.938	98.9792			112.946	98.6145
141.131	91.8197	141.907	92.1	187.543	90.9615	187.413	90.4706	141.131	91.8197	141.907	92.1					113.044	96.8911					112.991	98.9908			113.001	98.6145
141.207	91.8197	141.981	92.1	187.643	90.9615	187.513	90.4706	141.207	91.8197	141.981	92.1					113.101	96.8911					113.05	98.9908			113.067	98.6145
141.284	91.8197	142.038	92.1	187.743	90.9615	187.613	90.4706	141.284	91.8197	142.038	92.1					113.148	96.8911					113.096	98.9908			113.107	98.6145
141.359	91.8197	142.112	92.1	187.843	90.9615	187.713	90.4706	141.359	91.8197	142.112	92.1					113.22	96.8911					113.149	98.9908			113.19	98.6145
141.416	91.8197	142.171	92.1	187.943	90.9615	187.813	90.4706	141.416	91.8197	142.171	92.1					113.266	96.8911					113.208	98.9908			113.234	98.6145
141.488	91.8197	142.251	92.1	188.043	90.9615	187.913	90.4706	141.488	91.8197	142.251	92.1					113.31	96.8911					113.268	98.9908			113.282	98.6145
141.558	91.8197	142.32	92.1	188.143	90.9615	188.013	90.4706	141.558	91.8197	142.32	92.1					113.373	96.8911					113.327	98.9908			113.335	98.6145
141.629	91.8197	142.375	92.1	188.243	90.9615	188.113	90.4706	141.629	91.8197	142.375	92.1					113.423	96.8911					113.369	98.9908			113.378	98.6145
141.702	91.8197	142.451	92.1	188.343	90.9615	188.213	90.4706	141.702	91.8197	142.451	92.1					113.478	96.8911					113.428	98.9948			113.44	98.6145
141.764	91.8197	142.521	92.1	188.443	90.9615	188.313	90.4706	141.764	91.8197	142.521	92.1					113.541	96.889					113.47	99.0026			113.489	98.6145
141.833	91.8197	142.577	92.1	188.543	90.9615	188.413	90.4706	141.833	91.8197	142.577	92.1					113.591	96.885					113.533	99.0026			113.537	98.6145
141.885	91.8197	142.66	92.1	188.643	90.9615	188.513	90.4706	141.885	91.8197	142.66	92.1					113.646	96.885					113.595	99.0026			113.585	98.6145
141.97	91.8197	142.728	92.1	188.743	90.9615	188.613	90.4706	141.97	91.8197	142.728	92.1					113.689	96.885					113.651	99.0026			113.648	98.6145
142.043	91.8197	142.781	92.1	188.843	90.9615	188.713	90.4706	142.043	91.8197	142.781	92.1					113.742	96.885					113.706	99.0026			113.705	98.6145
142.112	91.8197	142.855	92.1	188.943	90.9615	188.813	90.4706	142.112	91.8197	142.855	92.1					113.793	96.885					113.761	99.0026			113.756	98.6145
142.183	91.8197	142.933	92.1	189.043	90.9615	188.913	90.4706	142.183	91.8197	142.933	92.1					113.864	96.885					113.801	99.0026			113.812	98.6145
142.241	91.8197	142.985	92.1	189.143	90.9615	189.013	90.4706	142.241	91.8197	142.985	92.1					113.903	96.885					113.854	99.0026			113.859	98.6145
142.319	91.8197	143.051	92.1	189.243	90.9615	189.113	90.4706	142.319	91.8197	143.051	92.1					113.966	96.885					113.918	99.0026			113.909	98.6145
142.379	91.8197	143.119	92.1	189.343	90.9615	189.213	90.4706	142.379	91.8197	143.119	92.1					114.029	96.885					113.964	99.0026			113.977	98.6145
142.445	91.8197	143.191	92.1	189.443	90.9615	189.313	90.4706	142.445	91.8197	143.191	92.1					114.085	96.885					114.022	99.0026			114.037	98.6145
142.521	91.8197	143.253	92.1	189.543	90.9615	189.413	90.4706	142.521	91.8197	143.253	92.1					114.126	96.883					114.091	99.0026			114.091	98.6145
142.589	91.8197	143.318	92.1	189.643	90.9615	189.513	90.4706	142.589	91.8197	143.318	92.1					114.197	96.8769					114.129	99.0026			114.126	98.6145
142.674	91.8197	143.399	92.1	189.743	90.9615	189.613	90.4706	142.674	91.8197	143.399	92.1					114.239	96.8769					114.188	99.0026			114.201	98.6176
142.721	91.8033	143.455	92.1	189.843	90.9613	189.713	90.4706	142.721	91.8033	143.455	92.1					114.295	96.8769					114.251	99.0026			114.243	98.6267
142.801	91.8033	143.531	92.1	189.943	90.9657	189.813	90.4706	142.801	91.8033	143.531	92.1					114.342	96.8769					114.286	99.0026			114.307	98.6267
142.853	91.8033	143.601	92.1	190.043	90.9206	189.913	90.4706	142.853	91.8033	143.601	92.1					114.404	96.8769					114.36	99.0026			114.361	98.6267
142.931	91.8033	143.654	92.1	190.143	90.9239	190.013	90.4706	142.931	91.8033	143.654	92.1					114.455	96.8769					114.411	99.0026			114.41	98.6267
142.994	91.8033	143.72	92.1	190.243	90.9231	190.113	90.4706	142.994	91.8033	143.72	92.1					114.52	96.8769					114.469	99.0026			114.458	98.6267
143.062	91.8033	143.794	92.1	190.343	90.9231	190.213	90.4706	143.062	91.8033	143.794	92.1					114.577	96.8769					114.508	99.0026			114.519	98.6267
143.135	91.8033	143.869	92.1	190.443	90.9231	190.313	90.4706	143.135	91.8033	143.869	92.1					114.619	96.8769					114.562	99.0026			114.567	98.6267
143.205	91.8033	143.927	92.1	190.543	90.9231	190.413	90.4706	143.205	91.8033	143.927	92.1					114.677	96.8769					114.621	99.0026			114.627	98.6267
143.271	91.8033	143.99	92.1	190.643	90.9231	190.513	90.4706	143.271	91.8033	143.99	92.1					114.737	96.8769					114.674	99.0026			114.685	98.6267
143.343	91.8033	144.064	92.1	190.743	90.9231	190.613	90.4706	143.343	91.8033	144.064	92.1					114.772	96.8769					114.73	99.0026			114.743	98.6267
143.415	91.8033	144.133	92.1	190.843	90.9231	190.713	90.4706	143.415	91.8033	144.133	92.1					114.843	96.8769					114.778	99.0026			114.8	98.6267
143.481	91.8033	144.202	92.1	190.943	90.9231	190.813	90.4706	143.481	91.8033	144.202	92.1					114.889	96.8769					114.829	99.0026			114.85	98.6267
143.539	91.8033	144.268	92.1	191.043	90.9231	190.913	90.4706	143.539	91.8033	144.268	92.1					114.949	96.8769					114.885	99.0026			114.9	98.6267
143.614	91.8033	144.322	92.1	191.143	90.9231	191.013	90.4706	143.614	91.8033	144.322	92.1					115	96.8769					114.941	99.0026			114.955	98.6267
143.681	91.8033	144.407	92.1	191.243	90.9231	191.113	90.4706	143.681	91.8033	144.407	92.1					115.047	96.8769					114.992	99.0026			115.01	98.6267
143.758	91.8033	144.472	92.1	191.343	90.9231	191.213	90.4706	143.758	91.8033	144.472	92.1					115.111	96.8769					115.051	99.0026			115.057	98.6267
143.809	91.8033	144.545	92.1	191.443	90.9231	191.313	90.4706	143.809	91.8033	144.545	92.1					115.165	96.8769					115.108	99.0026			115.122	98.6267
143.888	91.8033	144.598	92.1	191.543	90.9231	191.413	90.4706	143.888	91.8033	144.598	92.1					115.219	96.8748					115.164	99.0026			115.172	98.6206
143.947	91.8033	144.675	92.1	191.643	90.9231	191.513	90.4706	143.947	91.8033	144.675	92.1					115.265	96.8748					115.212	99.0026			115.226	98.6176
144.029	91.8033	144.741	92.1	191.743	90.9231	191.613	90.4706	144.029	91.8033	144.741	92.1					115.326	96.8748					115.261	99.0026			115.291	98.6176
144.087	91.7869	144.807	92.1	191.843	90.9231	191.713	90.4706	144.087	91.7869	144.807	92.1					115.379	96.8748					115.325	99.0026			115.321	98.6145
144.145	91.7869	144.87	92.1	191.943	90.9231	191.813	90.4706	144.145	91.7869	144.87	92.1					115.422	96.8748					115.379	99.0026			115.375	98.6145
144.217	91.7869	144.939	92.1	192.043	90.9231	191.913	90.4706	144.217	91.7869	144.939	92.1					115.484	96.8748					115.424	99.0026			115.436	98.6145
144.286	91.7869	145.001	92.1	192.143	90.9231	192.013	90.4706	144.286	91.7869	145.001	92.1					115.546	96.8748					115.46	99.0026			115.497	98.6145
144.361	91.7869	145.068	92.1	192.243	90.9231	192.113	90.4706	144.361	91.7869	145.068	92.1					115.601	96.8748					115.53	99.0026			115.548	98.6145
144.404	91.7869	145.136	92.1	192.343	90.9231	192.213	90.4706	144.404	91.7869	145.136	92.1					115.65	96.8748					115.589	99.0066			115.596	98.6145
144.511	91.7869	145.206	92.1	192.443	90.9231	192.313	90.4706	144.511	91.7869	145.206	92.1					115.695	96.8708					115.638	99.0066			115.648	98.6145
144.567	91.7869	145.264	92.1	192.543	90.9231	192.413	90.4706	144.567	91.7869	145.264	92.1					115.757	96.8687					115.694	99.0066			115.695	98.6145
144.629	91.7869	145.344	92.1	192.643	90.9231	192.513	90.4706	144.629	91.7869	145.344	92.1					115.808	96.8687					115.738	99.0066			115.752	98.6145
144.716	91.7869	145.406	92.1	192.743	90.9231	192.613	90.4706	144.716	91.7869	145.406	92.1					115.865	96.8687					115.8	99.0066			115.83	98.6145
144.773	91.7869	145.473	92.1	192.843	90.9231	192.713	90.4706	144.773	91.7869	145.473	92.1					115.925	96.8626					115.851	99.0066			115.865	98.6145
144.839	91.7869	145.543	92.1	192.943	90.923	192.813	90.4706	144.839	91.7869	145.543	92.1					115.975	96.8626					115.904	99.0066			115.921	98.6145
144.906	91.7869	145.604	92.1	193.043	90.923	192.913	90.4706	144.906	91.7869	145.604	92.1					116.021	96.8626					115.96	99.0066			115.975	98.6145
144.971	91.7869	145.676	92.1	193.143	90.927	193.013	90.4706	144.971	91.7869	145.676	92.1					116.079	96.8606					116.012	99.0066			116.04	98.6237
145.041	91.7705	145.749	92.1	193.243	90.8839	193.113	90.4706	145.041	91.7705	145.749	92.1					116.145	96.8606					116.07	99.0066			116.086	98.6237
145.109	91.7705	145.812	92.1	193.343	90.8856	193.213	90.4706	145.109	91.7705	145.812	92.1					116.188	96.8606					116.12	99.0066			116.137	98.6237
145.184	91.7705	145.877	92.1	193.443	90.8846	193.313	90.4706	145.184	91.7705	145.877	92.1					116.245	96.8606					116.174	99.0066			116.197	98.6267
145.253	91.7705	145.942	92.1	193.543	90.8846	193.413	90.4706	145.253	91.7705	145.942	92.1					116.308	96.8606					116.226	99.0066			116.254	98.6267
145.315	91.7705	146.009	92.1	193.643	90.8846	193.513	90.4706	145.315	91.7705	146.009	92.1					116.347	96.8606					116.285	99.0066			116.282	98.6267
145.382	91.7705	146.085	92.1	193.743	90.8846	193.613	90.4706	145.382	91.7705	146.085	92.1					116.403	96.8606					116.333	99.0066			116.35	98.6267
145.452	91.7705	146.142	92.1	193.843	90.8846	193.713	90.4706	145.452	91.7705	146.142	92.1					116.46	96.8606					116.395	99.0066			116.392	98.6267
145.515	91.7705	146.215	92.1	193.943	90.8846	193.813	90.4706	145.515	91.7705	146.215	92.1					116.503	96.8606					116.44	99.0066			116.462	98.6267
145.584	91.7705	146.277	92.1	194.043	90.8846	193.913	90.4706	145.584	91.7705	146.277	92.1					116.566	96.8606					116.496	99.0066			116.507	98.6267
145.649	91.7705	146.346	92.1	194.143	90.8846	194.013	90.4706	145.649	91.7705	146.346	92.1					116.617	96.8606					116.547	99.0066			116.572	98.6267
145.728	91.7705	146.417	92.1	194.243	90.8846	194.113	90.4706	145.728	91.7705	146.417	92.1					116.695	96.8606					116.595	99.0066			116.617	98.6267
145.788	91.7705	146.486	92.1	194.343	90.8846	194.213	90.4706	145.788	91.7705	146.486	92.1					116.73	96.8606					116.65	99.0066			116.672	98.6267
145.858	91.7705	146.551	92.1	194.443	90.8846	194.313	90.4706	145.858	91.7705	146.551	92.1					116.784	96.8606					116.697	99.0066			116.723	98.6267
145.928	91.7705	146.618	92.1	194.543	90.8846	194.413	90.4706	145.928	91.7705	146.618	92.1					116.835	96.8606					116.755	99.0066			116.78	98.6267
145.997	91.7705	146.68	92.1	194.643	90.8846	194.513	90.4706	145.997	91.7705	146.68	92.1					116.881	96.8606					116.81	99.0066			116.822	98.6267
146.059	91.7705	146.741	92.1	194.743	90.8846	194.613	90.4706	146.059	91.7705	146.741	92.1					116.939	96.8606					116.863	99.0066			116.887	98.6267
146.136	91.7705	146.806	92.1	194.843	90.8846	194.713	90.4706	146.136	91.7705	146.806	92.1					116.999	96.8606					116.931	99.0066			116.937	98.6267
146.196	91.7705	146.882	92.1	194.943	90.8846	194.813	90.4706	146.196	91.7705	146.882	92.1					117.04	96.8606					116.975	99.0066			116.999	98.6267
146.263	91.7705	146.948	92.1	195.043	90.8846	194.913	90.4706	146.263	91.7705	146.948	92.1					117.101	96.8606					117.027	99.0066			117.057	98.6267
146.33	91.7541	147.014	92.1	195.143	90.8846	195.013	90.4706	146.33	91.7541	147.014	92.1					117.164	96.8606					117.084	99.0104			117.095	98.6267
146.402	91.7541	147.088	92.1	195.243	90.8845	195.113	90.4706	146.402	91.7541	147.088	92.1					117.213	96.8606					117.144	99.0222			117.154	98.6267
146.472	91.7541	147.16	92.1	195.343	90.8877	195.213	90.4714	146.472	91.7541	147.16	92.1					117.266	96.8606					117.2	99.0222			117.201	98.6267
146.536	91.7541	147.223	92.1	195.443	90.8413	195.313	90.4697	146.536	91.7541	147.223	92.1					117.316	96.8606					117.239	99.0222			117.25	98.6267
146.615	91.7541	147.284	92.1	195.543	90.8053	195.413	90.4173	146.615	91.7541	147.284	92.1					117.359	96.8606					117.304	99.0222			117.311	98.6267
146.674	91.7541	147.347	92.1	195.643	90.8076	195.513	90.3521	146.674	91.7541	147.347	92.1					117.419	96.8606					117.36	99.0222			117.364	98.6237
146.743	91.7541	147.423	92.1	195.743	90.8077	195.613	90.3521	146.743	91.7541	147.423	92.1					117.482	96.8606					117.405	99.0222			117.42	98.6237
146.815	91.7541	147.487	92.1	195.843	90.8077	195.713	90.353	146.815	91.7541	147.487	92.1					117.526	96.8606					117.448	99.0222			117.483	98.6237
146.876	91.7541	147.552	92.1	195.943	90.8077	195.813	90.353	146.876	91.7541	147.552	92.1					117.573	96.8545					117.512	99.0222			117.535	98.6237
146.94	91.7541	147.613	92.1	196.043	90.8078	195.913	90.3529	146.94	91.7541	147.613	92.1					117.635	96.8524					117.567	99.0222			117.576	98.6237
146.997	91.7541	147.692	92.1	196.143	90.8066	196.013	90.3529	146.997	91.7541	147.692	92.1					117.68	96.8524					117.62	99.0222			117.625	98.6237
147.09	91.7541	147.758	92.1	196.243	90.8029	196.113	90.3529	147.09	91.7541	147.758	92.1					117.743	96.8524					117.68	99.0222			117.672	98.6237
147.151	91.7541	147.82	92.1	196.343	90.7663	196.213	90.3529	147.151	91.7541	147.82	92.1					117.794	96.8524					117.723	99.0222			117.738	98.6237
147.214	91.7541	147.892	92.1	196.443	90.769	196.313	90.3529	147.214	91.7541	147.892	92.1					117.854	96.8524					117.783	99.0222			117.786	98.6237
147.28	91.7541	147.954	92.1	196.543	90.7693	196.413	90.3529	147.28	91.7541	147.954	92.1					117.901	96.8524					117.837	99.0222			117.839	98.6237
147.346	91.7541	148.028	92.1	196.643	90.7692	196.513	90.3529	147.346	91.7541	148.028	92.1					117.954	96.8524					117.888	99.0222			117.902	98.6237
147.423	91.7541	148.092	92.1	196.743	90.7692	196.613	90.3529	147.423	91.7541	148.092	92.1					118.015	96.8524					117.95	99.0222			117.953	98.6237
147.499	91.7541	148.16	92.1	196.843	90.7692	196.713	90.3529	147.499	91.7541	148.16	92.1					118.063	96.8524					117.989	99.0222			117.996	98.6237
147.558	91.7541	148.234	92.1	196.943	90.7692	196.813	90.3529	147.558	91.7541	148.234	92.1					118.118	96.8524					118.045	99.0222			118.052	98.6237
147.627	91.7541	148.301	92.1	197.043	90.7692	196.913	90.3529	147.627	91.7541	148.301	92.1					118.169	96.8524					118.097	99.0222			118.107	98.6237
147.694	91.7377	148.363	92.08	197.143	90.7692	197.013	90.3529	147.694	91.7377	148.363	92.08					118.227	96.8524					118.145	99.0222			118.16	98.6237
147.776	91.7377	148.425	92.08	197.243	90.7692	197.113	90.3529	147.776	91.7377	148.425	92.08					118.28	96.8524					118.198	99.0222			118.212	98.6237
147.824	91.7377	148.504	92.08	197.343	90.7692	197.213	90.3529	147.824	91.7377	148.504	92.08					118.333	96.8504					118.259	99.0222			118.277	98.6237
147.909	91.7377	148.574	92.08	197.443	90.7692	197.313	90.3529	147.909	91.7377	148.574	92.08					118.396	96.8504					118.319	99.0222			118.319	98.6237
147.981	91.7213	148.625	92.08	197.543	90.7695	197.413	90.3529	147.981	91.7213	148.625	92.08					118.43	96.8504					118.375	99.0222			118.372	98.6237
148.029	91.7213	148.701	92.08	197.643	90.7712	197.513	90.3529	148.029	91.7213	148.701	92.08					118.488	96.8504					118.419	99.0222			118.439	98.6237
148.101	91.7213	148.765	92.08	197.743	90.7393	197.613	90.3529	148.101	91.7213	148.765	92.08					118.548	96.8504					118.471	99.0222			118.484	98.6237
148.169	91.7213	148.833	92.08	197.843	90.7318	197.713	90.3529	148.169	91.7213	148.833	92.08					118.597	96.8443					118.525	99.0222			118.541	98.6237
148.239	91.7213	148.889	92.08	197.943	90.7306	197.813	90.3529	148.239	91.7213	148.889	92.08					118.644	96.8423					118.577	99.0222			118.595	98.6267
148.306	91.7213	148.97	92.08	198.043	90.7308	197.913	90.3529	148.306	91.7213	148.97	92.08					118.701	96.8423					118.638	99.0222			118.649	98.6359
148.378	91.7213	149.035	92.08	198.143	90.7308	198.013	90.353	148.378	91.7213	149.035	92.08					118.746	96.8423					118.685	99.0222			118.703	98.6359
148.442	91.7213	149.106	92.08	198.243	90.7308	198.113	90.3531	148.442	91.7213	149.106	92.08					118.804	96.8423					118.752	99.0222			118.743	98.6359
148.501	91.7213	149.172	92.08	198.343	90.7308	198.213	90.3496	148.501	91.7213	149.172	92.08					118.862	96.8423					118.788	99.0222			118.805	98.6359
148.578	91.7213	149.241	92.08	198.443	90.7308	198.313	90.3434	148.578	91.7213	149.241	92.08					118.913	96.8423					118.851	99.0222			118.85	98.6359
148.644	91.7213	149.295	92.08	198.543	90.7308	198.413	90.2258	148.644	91.7213	149.295	92.08					118.974	96.8423					118.904	99.0222			118.908	98.6359
148.72	91.7213	149.358	92.08	198.643	90.7308	198.513	90.235	148.72	91.7213	149.358	92.08					119.026	96.8383					118.953	99.0222			118.966	98.6359
148.78	91.7213	149.433	92.08	198.743	90.7308	198.613	90.2321	148.78	91.7213	149.433	92.08					119.087	96.8342					119.011	99.026			119.013	98.6359
148.851	91.7213	149.498	92.08	198.843	90.7308	198.713	90.2206	148.851	91.7213	149.498	92.08					119.128	96.8342					119.058	99.0378			119.054	98.6359
148.916	91.7213	149.567	92.08	198.943	90.7308	198.813	90.1095	148.916	91.7213	149.567	92.08					119.18	96.8342					119.109	99.0378			119.125	98.6359
148.989	91.7213	149.635	92.08	199.043	90.7308	198.913	90.117	148.989	91.7213	149.635	92.08					119.229	96.8342					119.169	99.0378			119.181	98.6359
149.061	91.7213	149.705	92.08	199.143	90.7308	199.013	90.1178	149.061	91.7213	149.705	92.08					119.292	96.8342					119.221	99.0378			119.212	98.6359
149.108	91.7213	149.77	92.08	199.243	90.731	199.113	90.1177	149.108	91.7213	149.77	92.08					119.345	96.8342					119.266	99.0378			119.279	98.639
149.199	91.7213	149.84	92.08	199.343	90.7301	199.213	90.1176	149.199	91.7213	149.84	92.08					119.401	96.8342					119.326	99.0378			119.335	98.642
149.263	91.7213	149.917	92.08	199.443	90.7171	199.313	90.1176	149.263	91.7213	149.917	92.08					119.452	96.8342					119.371	99.0378			119.38	98.642
149.329	91.7213	149.97	92.08	199.543	90.6915	199.413	90.1176	149.329	91.7213	149.97	92.08					119.511	96.8342					119.421	99.0378			119.43	98.642
149.393	91.7213	150.037	92.08	199.643	90.692	199.513	90.1176	149.393	91.7213	150.037	92.08					119.554	96.8342					119.479	99.0378			119.49	98.642
149.468	91.7213	150.111	92.08	199.743	90.6923	199.613	90.1176	149.468	91.7213	150.111	92.08					119.616	96.8342					119.533	99.0378			119.537	98.642
149.531	91.7213	150.181	92.08	199.843	90.6923	199.713	90.1176	149.531	91.7213	150.181	92.08					119.671	96.8342					119.584	99.0378			119.601	98.642
149.596	91.7213	150.244	92.08	199.943	90.6923	199.813	90.1176	149.596	91.7213	150.244	92.08					119.718	96.8342					119.633	99.0378			119.65	98.642
149.667	91.7213	150.33	92.08	200.043	90.6922	199.913	90.1176	149.667	91.7213	150.33	92.08					119.766	96.8443					119.706	99.0378			119.704	98.642
149.727	91.7213	150.38	92.08	200.143	90.6924	200.013	90.1176	149.727	91.7213	150.38	92.08					119.817	96.8464					119.75	99.0378			119.754	98.642
149.811	91.7213	150.431	92.08	200.243	90.6957	200.113	90.1176	149.811	91.7213	150.431	92.08					119.875	96.8464					119.798	99.0378			119.805	98.642
149.874	91.7213	150.507	92.08	200.343	90.6556	200.213	90.1176	149.874	91.7213	150.507	92.08					119.924	96.8464					119.858	99.0378			119.875	98.642
149.937	91.7213	150.579	92.08	200.443	90.6549	200.313	90.1177	149.937	91.7213	150.579	92.08					119.982	96.8464					119.908	99.0378			119.925	98.642
150.004	91.7213	150.636	92.08	200.543	90.6538	200.413	90.1174	150.004	91.7213	150.636	92.08					120.039	96.8464					119.953	99.0378			119.969	98.642
150.072	91.7213	150.712	92.08	200.643	90.6538	200.513	90.1157	150.072	91.7213	150.712	92.08					120.095	96.8464					120.009	99.0378			120.026	98.642
150.149	91.7049	150.784	92.08	200.743	90.6539	200.613	90.1282	150.149	91.7049	150.784	92.08					120.142	96.8423					120.07	99.0378			120.071	98.648
150.218	91.7049	150.852	92.08	200.843	90.6541	200.713	89.988	150.218	91.7049	150.852	92.08					120.195	96.8383					120.125	99.0378			120.141	98.648
150.279	91.7049	150.911	92.08	200.943	90.6537	200.813	90.0014	150.279	91.7049	150.911	92.08					120.247	96.8383					120.176	99.0378			120.178	98.648
150.349	91.7049	150.982	92.08	201.043	90.6356	200.913	90.0002	150.349	91.7049	150.982	92.08					120.302	96.8383					120.231	99.0378			120.239	98.648
150.403	91.7049	151.053	92.08	201.143	90.6153	201.013	90	150.403	91.7049	151.053	92.08					120.356	96.8383					120.292	99.0378			120.293	98.648
150.488	91.7049	151.112	92.08	201.243	90.6151	201.113	90	150.488	91.7049	151.112	92.08					120.415	96.8383					120.34	99.0496			120.332	98.648
150.545	91.7049	151.182	92.08	201.343	90.6154	201.213	90	150.545	91.7049	151.182	92.08					120.456	96.8383					120.383	99.0534			120.385	98.648
150.616	91.7049	151.258	92.08	201.443	90.6154	201.313	90	150.616	91.7049	151.258	92.08					120.515	96.8383					120.44	99.0534			120.439	98.648
150.691	91.7049	151.296	92.08	201.543	90.6154	201.413	90	150.691	91.7049	151.296	92.08					120.561	96.8383					120.492	99.0534			120.51	98.648
150.753	91.7049	151.381	92.08	201.643	90.6154	201.513	90	150.753	91.7049	151.381	92.08					120.613	96.8383					120.541	99.0534			120.555	98.648
150.819	91.7049	151.441	92.08	201.743	90.6154	201.613	90	150.819	91.7049	151.441	92.08					120.667	96.8383					120.589	99.0534			120.605	98.648
150.885	91.7049	151.505	92.08	201.843	90.6143	201.713	90	150.885	91.7049	151.505	92.08					120.708	96.8383					120.652	99.0534			120.649	98.648
150.955	91.7049	151.581	92.08	201.943	90.6152	201.813	90	150.955	91.7049	151.581	92.08					120.776	96.8383					120.704	99.0534			120.704	98.648
151.022	91.7049	151.65	92.08	202.043	90.5731	201.913	90	151.022	91.7049	151.65	92.08					120.83	96.8383					120.753	99.0534			120.757	98.648
151.088	91.7049	151.711	92.08	202.143	90.5769	202.013	90	151.088	91.7049	151.711	92.08					120.877	96.8383					120.823	99.0534			120.804	98.648
151.164	91.7049	151.794	92.08	202.243	90.577	202.113	90	151.164	91.7049	151.794	92.08					120.944	96.8383					120.857	99.0534			120.869	98.648
151.238	91.7049	151.864	92.08	202.343	90.5769	202.213	90	151.238	91.7049	151.864	92.08					120.979	96.8383					120.919	99.0534			120.931	98.648
151.292	91.7049	151.913	92.08	202.443	90.5772	202.313	90	151.292	91.7049	151.913	92.08					121.046	96.8322					120.967	99.0534			120.956	98.648
151.371	91.6885	151.982	92.08	202.543	90.5772	202.413	90	151.371	91.6885	151.982	92.08					121.091	96.8301					121.025	99.0534			121.026	98.648
151.434	91.6885	152.055	92.08	202.643	90.5556	202.513	90	151.434	91.6885	152.055	92.08					121.149	96.8301					121.075	99.0534			121.082	98.648
151.5	91.6885	152.125	92.08	202.743	90.5388	202.613	90	151.5	91.6885	152.125	92.08					121.211	96.8301					121.118	99.0534			121.125	98.648
151.57	91.6885	152.181	92.08	202.843	90.5382	202.713	90	151.57	91.6885	152.181	92.08					121.25	96.8301					121.171	99.0534			121.174	98.648
151.633	91.6885	152.25	92.08	202.943	90.5385	202.813	90	151.633	91.6885	152.25	92.08					121.308	96.8301					121.227	99.0534			121.23	98.648
151.704	91.6885	152.321	92.08	203.043	90.5384	202.913	90	151.704	91.6885	152.321	92.08					121.362	96.8301					121.285	99.0534			121.289	98.648
151.775	91.6885	152.391	92.08	203.143	90.5383	203.013	90	151.775	91.6885	152.391	92.08					121.412	96.8301					121.322	99.0534			121.346	98.648
151.846	91.6885	152.454	92.08	203.243	90.5426	203.113	90	151.846	91.6885	152.454	92.08					121.468	96.8301					121.381	99.0534			121.389	98.648
151.913	91.6885	152.526	92.08	203.343	90.4981	203.213	90	151.913	91.6885	152.526	92.08					121.51	96.8301					121.428	99.0534			121.453	98.648
151.981	91.6885	152.583	92.08	203.443	90.5009	203.313	90	151.981	91.6885	152.583	92.08					121.576	96.8301					121.487	99.0534			121.503	98.648
152.049	91.6885	152.649	92.08	203.543	90.5001	203.413	90	152.049	91.6885	152.649	92.08					121.625	96.8301					121.54	99.0534			121.545	98.648
152.12	91.6885	152.73	92.08	203.643	90.4998	203.513	90	152.12	91.6885	152.73	92.08					121.671	96.8301					121.595	99.0534			121.61	98.648
152.179	91.6885	152.799	92.08	203.743	90.4994	203.613	90	152.179	91.6885	152.799	92.08					121.728	96.8301					121.647	99.0534			121.651	98.648
152.24	91.6885	152.863	92.08	203.843	90.5084	203.713	90	152.24	91.6885	152.863	92.08					121.787	96.8301					121.707	99.0534			121.711	98.648
152.321	91.6885	152.924	92.08	203.943	90.4172	203.813	90	152.321	91.6885	152.924	92.08					121.842	96.8301					121.753	99.0534			121.766	98.648
152.378	91.6885	152.987	92.08	204.043	90.4245	203.913	90	152.378	91.6885	152.987	92.08					121.897	96.8301					121.823	99.0534			121.819	98.648
152.462	91.6885	153.059	92.08	204.143	90.4232	204.013	90	152.462	91.6885	153.059	92.08					121.941	96.8301					121.872	99.0534			121.87	98.648
152.519	91.6721	153.117	92.08	204.243	90.423	204.113	90	152.519	91.6721	153.117	92.08					122	96.8301					121.924	99.0534			121.915	98.645
152.576	91.6721	153.178	92.08	204.343	90.4231	204.213	90	152.576	91.6721	153.178	92.08					122.035	96.8301					121.961	99.0534			121.967	98.6359
152.656	91.6721	153.263	92.08	204.443	90.4234	204.313	90	152.656	91.6721	153.263	92.08					122.101	96.8301					122.013	99.0534			122.029	98.6359
152.721	91.6721	153.322	92.08	204.543	90.4246	204.413	90	152.721	91.6721	153.322	92.08					122.149	96.8301					122.069	99.0534			122.079	98.6359
152.796	91.6557	153.387	92.06	204.643	90.3951	204.513	90	152.796	91.6557	153.387	92.06					122.2	96.8301					122.124	99.0534			122.13	98.6359
152.864	91.6557	153.46	92.06	204.743	90.3855	204.613	90	152.864	91.6557	153.46	92.06					122.247	96.8301					122.169	99.0534			122.185	98.6359
152.936	91.6557	153.524	92.06	204.843	90.3844	204.713	90	152.936	91.6557	153.524	92.06					122.299	96.8301					122.233	99.0534			122.246	98.6359
153.01	91.6557	153.588	92.06	204.943	90.3846	204.813	90	153.01	91.6557	153.588	92.06					122.363	96.8301					122.283	99.0534			122.279	98.6359
153.066	91.6557	153.663	92.06	205.043	90.3849	204.913	90	153.066	91.6557	153.663	92.06					122.407	96.8301					122.328	99.0534			122.335	98.6359
153.133	91.6557	153.727	92.06	205.143	90.3865	205.013	90	153.133	91.6557	153.727	92.06					122.463	96.8301					122.386	99.0534			122.386	98.6359
153.209	91.6557	153.792	92.06	205.243	90.3549	205.113	90	153.209	91.6557	153.792	92.06					122.526	96.8301					122.441	99.0534			122.446	98.6359
153.268	91.6557	153.861	92.06	205.343	90.3471	205.213	90	153.268	91.6557	153.861	92.06					122.589	96.8301					122.498	99.0534			122.499	98.6359
153.331	91.6557	153.928	92.06	205.443	90.346	205.313	90	153.331	91.6557	153.928	92.06					122.624	96.8301					122.543	99.0534			122.539	98.6359
153.408	91.6557	153.989	92.06	205.543	90.3461	205.413	90	153.408	91.6557	153.989	92.06					122.675	96.8301					122.597	99.0534			122.611	98.642
153.473	91.6557	154.058	92.06	205.643	90.3464	205.513	90	153.473	91.6557	154.058	92.06					122.723	96.8301					122.655	99.0534			122.661	98.648
153.533	91.6557	154.13	92.06	205.743	90.3484	205.613	90	153.533	91.6557	154.13	92.06					122.786	96.8301					122.709	99.0534			122.704	98.648
153.605	91.6557	154.185	92.06	205.843	90.3149	205.713	90	153.605	91.6557	154.185	92.06					122.839	96.8301					122.754	99.0534			122.752	98.648
153.672	91.6557	154.258	92.06	205.943	90.3088	205.813	90	153.672	91.6557	154.258	92.06					122.89	96.824					122.808	99.0534			122.799	98.648
153.745	91.6557	154.315	92.06	206.043	90.3076	205.913	90	153.745	91.6557	154.315	92.06					122.936	96.822					122.863	99.0534			122.864	98.648
153.809	91.6557	154.389	92.06	206.143	90.3078	206.013	90	153.809	91.6557	154.389	92.06					122.975	96.8261					122.91	99.0534			122.916	98.648
153.868	91.6557	154.455	92.06	206.243	90.3068	206.113	90	153.868	91.6557	154.455	92.06					123.041	96.8301					122.976	99.0613			122.969	98.6541
153.942	91.6557	154.535	92.06	206.343	90.2973	206.213	90	153.942	91.6557	154.535	92.06					123.107	96.8301					123.021	99.0692			123.021	98.6602
154.011	91.6393	154.6	92.06	206.443	90.2678	206.313	90	154.011	91.6393	154.6	92.06					123.146	96.8301					123.068	99.0692			123.075	98.6602
154.075	91.6393	154.669	92.06	206.543	90.2691	206.413	90	154.075	91.6393	154.669	92.06					123.206	96.8301					123.119	99.0692			123.129	98.6602
154.147	91.6393	154.722	92.06	206.643	90.2684	206.513	90	154.147	91.6393	154.722	92.06					123.26	96.8301					123.187	99.0692			123.185	98.6602
154.218	91.6393	154.793	92.06	206.743	90.2576	206.613	90	154.218	91.6393	154.793	92.06					123.314	96.8301					123.23	99.0692			123.235	98.6602
154.274	91.6393	154.861	92.06	206.843	90.2294	206.713	90	154.274	91.6393	154.861	92.06					123.366	96.8301					123.288	99.0692			123.289	98.6602
154.354	91.6393	154.921	92.06	206.943	90.2297	206.813	90	154.354	91.6393	154.921	92.06					123.416	96.8301					123.35	99.0692			123.334	98.6602
154.423	91.6393	154.989	92.06	207.043	90.2336	206.913	90	154.423	91.6393	154.989	92.06					123.466	96.8301					123.395	99.0692			123.387	98.6602
154.501	91.6393	155.061	92.06	207.143	90.1882	207.013	90	154.501	91.6393	155.061	92.06					123.519	96.8301					123.448	99.0692			123.446	98.6602
154.555	91.6393	155.134	92.06	207.243	90.1926	207.113	90	154.555	91.6393	155.134	92.06					123.571	96.8301					123.486	99.0692			123.506	98.6602
154.62	91.6393	155.201	92.06	207.343	90.1924	207.213	90	154.62	91.6393	155.201	92.06					123.619	96.8301					123.551	99.0692			123.557	98.6602
154.684	91.6393	155.271	92.06	207.443	90.1923	207.313	90	154.684	91.6393	155.271	92.06					123.676	96.8301					123.6	99.0692			123.599	98.6602
154.763	91.623	155.323	92.06	207.543	90.1915	207.413	90	154.763	91.623	155.323	92.06					123.718	96.8301					123.656	99.0692			123.647	98.6602
154.817	91.623	155.397	92.06	207.643	90.1947	207.513	90	154.817	91.623	155.397	92.06					123.785	96.824					123.707	99.0692			123.704	98.6602
154.886	91.623	155.478	92.06	207.743	90.1495	207.613	90	154.886	91.623	155.478	92.06					123.833	96.822					123.752	99.0692			123.756	98.6602
154.968	91.623	155.528	92.06	207.843	90.1546	207.713	89.9991	154.968	91.623	155.528	92.06					123.892	96.8159					123.805	99.0692			123.808	98.6602
155.02	91.623	155.591	92.06	207.943	90.1674	207.813	89.9978	155.02	91.623	155.591	92.06					123.937	96.8159					123.859	99.0692			123.868	98.6602
155.099	91.623	155.672	92.06	208.043	90.1953	207.913	90.0734	155.099	91.623	155.672	92.06					123.989	96.8159					123.911	99.0692			123.914	98.6602
155.177	91.623	155.732	92.06	208.143	90.15	208.013	90.116	155.177	91.623	155.732	92.06					124.042	96.8159					123.964	99.0692			123.967	98.6602
155.221	91.623	155.79	92.06	208.243	90.154	208.113	90.1184	155.221	91.623	155.79	92.06					124.087	96.8159					124.019	99.0692			124.013	98.6602
155.296	91.623	155.873	92.06	208.343	90.1539	208.213	90.1177	155.296	91.623	155.873	92.06					124.137	96.8159					124.076	99.0692			124.075	98.6602
155.373	91.623	155.943	92.06	208.443	90.154	208.313	90.1176	155.373	91.623	155.943	92.06					124.196	96.8159					124.132	99.0692			124.114	98.6602
155.432	91.623	155.998	92.06	208.543	90.1573	208.413	90.1176	155.432	91.623	155.998	92.06					124.26	96.8159					124.175	99.0692			124.177	98.6602
155.501	91.623	156.067	92.06	208.643	90.1172	208.513	90.1176	155.501	91.623	156.067	92.06					124.313	96.8139					124.225	99.0692			124.222	98.6602
155.574	91.623	156.135	92.06	208.743	90.1165	208.613	90.1176	155.574	91.623	156.135	92.06					124.362	96.8139					124.281	99.0692			124.275	98.6602
155.635	91.623	156.198	92.06	208.843	90.1153	208.713	90.1176	155.635	91.623	156.198	92.06					124.407	96.8139					124.323	99.0692			124.322	98.6602
155.711	91.623	156.285	92.06	208.943	90.1144	208.813	90.1176	155.711	91.623	156.285	92.06					124.458	96.8139					124.384	99.0692			124.381	98.6602
155.788	91.623	156.331	92.06	209.043	90.1159	208.913	90.1176	155.788	91.623	156.331	92.06					124.506	96.8139					124.439	99.0692			124.429	98.6602
155.855	91.623	156.408	92.06	209.143	90.073	209.013	90.1176	155.855	91.623	156.408	92.06					124.567	96.8139					124.486	99.0692			124.478	98.6602
155.921	91.623	156.473	92.06	209.243	90.0769	209.113	90.1176	155.921	91.623	156.473	92.06					124.614	96.8139					124.536	99.0692			124.531	98.6602
155.98	91.623	156.538	92.06	209.343	90.077	209.213	90.1176	155.98	91.623	156.538	92.06					124.665	96.8139					124.594	99.0692			124.595	98.6633
156.033	91.623	156.604	92.06	209.443	90.0769	209.313	90.1176	156.033	91.623	156.604	92.06					124.728	96.8139					124.653	99.0692			124.651	98.6694
156.107	91.623	156.679	92.06	209.543	90.0759	209.413	90.1176	156.107	91.623	156.679	92.06					124.781	96.8139					124.717	99.0692			124.691	98.6694
156.18	91.623	156.738	92.06	209.643	90.0767	209.513	90.1176	156.18	91.623	156.738	92.06					124.824	96.8139					124.755	99.0692			124.751	98.6694
156.246	91.623	156.808	92.06	209.743	90.0345	209.613	90.1176	156.246	91.623	156.808	92.06					124.881	96.8139					124.803	99.0692			124.812	98.6694
156.312	91.623	156.879	92.06	209.843	90.0384	209.713	90.1176	156.312	91.623	156.879	92.06					124.943	96.8139					124.856	99.0692			124.86	98.6694
156.379	91.623	156.938	92.06	209.943	90.0425	209.813	90.1176	156.379	91.623	156.938	92.06					124.987	96.8139					124.925	99.0692			124.908	98.6694
156.445	91.623	157	92.06	210.043	89.9996	209.913	90.1176	156.445	91.623	157	92.06					125.03	96.8139					124.958	99.0692			124.953	98.6694
156.524	91.623	157.062	92.06	210.143	90.0011	210.013	90.1176	156.524	91.623	157.062	92.06					125.088	96.8139					125.01	99.0692			125.007	98.6694
156.587	91.623	157.141	92.06	210.243	90	210.113	90.1176	156.587	91.623	157.141	92.06					125.136	96.8139					125.059	99.0692			125.066	98.6694
156.649	91.623	157.209	92.06	210.343	89.9979	210.213	90.1176	156.649	91.623	157.209	92.06					125.191	96.8139					125.112	99.0692			125.112	98.6694
156.722	91.623	157.276	92.06	210.443	89.999	210.313	90.1176	156.722	91.623	157.276	92.06					125.248	96.8159					125.167	99.0692			125.167	98.6694
156.793	91.623	157.343	92.06	210.543	89.9156	210.413	90.1176	156.793	91.623	157.343	92.06					125.297	96.8159					125.229	99.0692			125.22	98.6694
156.857	91.623	157.408	92.06	210.643	89.923	210.513	90.1176	156.857	91.623	157.408	92.06					125.36	96.8159					125.275	99.073			125.271	98.6694
156.922	91.623	157.482	92.06	210.743	89.9232	210.613	90.1176	156.922	91.623	157.482	92.06					125.404	96.818					125.321	99.0848			125.33	98.6694
156.987	91.623	157.533	92.06	210.843	89.9231	210.713	90.1176	156.987	91.623	157.533	92.06					125.45	96.818					125.381	99.0848			125.383	98.6694
157.057	91.623	157.607	92.06	210.943	89.922	210.813	90.1176	157.057	91.623	157.607	92.06					125.517	96.818					125.441	99.0848			125.43	98.6694
157.122	91.623	157.675	92.06	211.043	89.9225	210.913	90.1176	157.122	91.623	157.675	92.06					125.554	96.818					125.489	99.0848			125.481	98.6694
157.194	91.623	157.743	92.06	211.143	89.8809	211.013	90.1176	157.194	91.623	157.743	92.06					125.61	96.818					125.527	99.0848			125.534	98.6694
157.265	91.623	157.807	92.06	211.243	89.8846	211.113	90.1176	157.265	91.623	157.807	92.06					125.66	96.818					125.586	99.0848			125.588	98.6694
157.34	91.623	157.874	92.06	211.343	89.8836	211.213	90.1176	157.34	91.623	157.874	92.06					125.709	96.818					125.635	99.0848			125.649	98.6694
157.398	91.623	157.936	92.06	211.443	89.8839	211.313	90.1176	157.398	91.623	157.936	92.06					125.778	96.818					125.694	99.0848			125.691	98.6694
157.465	91.623	158.009	92.06	211.543	89.8424	211.413	90.1176	157.465	91.623	158.009	92.06					125.823	96.818					125.735	99.0848			125.75	98.6694
157.55	91.623	158.064	92.06	211.643	89.8461	211.513	90.1176	157.55	91.623	158.064	92.06					125.884	96.818					125.788	99.0848			125.806	98.6694
157.614	91.623	158.142	92.06	211.743	89.8461	211.613	90.1176	157.614	91.623	158.142	92.06					125.931	96.818					125.854	99.0848			125.848	98.6694
157.666	91.623	158.204	92.06	211.843	89.8461	211.713	90.1176	157.666	91.623	158.204	92.06					125.979	96.818					125.903	99.0848			125.901	98.6694
157.746	91.6066	158.276	92.06	211.943	89.8502	211.813	90.1176	157.746	91.6066	158.276	92.06					126.029	96.818					125.944	99.0848			125.954	98.6694
157.802	91.6066	158.34	92.06	212.043	89.8065	211.913	90.1176	157.802	91.6066	158.34	92.06					126.096	96.822					125.996	99.0848			126.014	98.6694
157.869	91.6066	158.403	92.06	212.143	89.8087	212.013	90.1176	157.869	91.6066	158.403	92.06					126.136	96.822					126.055	99.0848			126.057	98.6694
157.948	91.6066	158.472	92.06	212.243	89.8077	212.113	90.1176	157.948	91.6066	158.472	92.06					126.183	96.822					126.106	99.0848			126.109	98.6694
158.003	91.6066	158.537	92.06	212.343	89.8077	212.213	90.1176	158.003	91.6066	158.537	92.06					126.237	96.8159					126.142	99.0848			126.158	98.6694
158.082	91.6066	158.608	92.06	212.443	89.8077	212.313	90.1176	158.082	91.6066	158.608	92.06					126.29	96.8139					126.208	99.0848			126.224	98.6694
158.141	91.6066	158.683	92.06	212.543	89.8066	212.413	90.1176	158.141	91.6066	158.683	92.06					126.341	96.8139					126.258	99.0848			126.271	98.6694
158.206	91.6066	158.745	92.06	212.643	89.805	212.513	90.1176	158.206	91.6066	158.745	92.06					126.382	96.8139					126.311	99.0848			126.319	98.6694
158.278	91.6066	158.815	92.06	212.743	89.7659	212.613	90.1176	158.278	91.6066	158.815	92.06					126.44	96.8139					126.362	99.0848			126.379	98.6694
158.347	91.6066	158.888	92.06	212.843	89.7691	212.713	90.1176	158.347	91.6066	158.888	92.06					126.503	96.8139					126.421	99.0848			126.413	98.6694
158.405	91.6066	158.954	92.06	212.943	89.7699	212.813	90.1176	158.405	91.6066	158.954	92.06					126.545	96.82					126.476	99.0848			126.476	98.6694
158.488	91.6066	159.007	92.06	213.043	89.7709	212.913	90.1176	158.488	91.6066	159.007	92.06					126.597	96.82					126.516	99.0848			126.531	98.6694
158.552	91.6066	159.082	92.06	213.143	89.7192	213.013	90.1176	158.552	91.6066	159.082	92.06					126.651	96.82					126.568	99.0848			126.585	98.6694
158.612	91.6066	159.144	92.06	213.243	89.6937	213.113	90.1176	158.612	91.6066	159.144	92.06					126.706	96.82					126.635	99.0848			126.618	98.6694
158.675	91.6066	159.215	92.06	213.343	89.6919	213.213	90.1176	158.675	91.6066	159.215	92.06					126.765	96.82					126.68	99.0848			126.689	98.6694
158.753	91.6066	159.274	92.06	213.443	89.6923	213.313	90.1176	158.753	91.6066	159.274	92.06					126.81	96.82					126.736	99.0848			126.744	98.6694
158.812	91.6066	159.336	92.06	213.543	89.6926	213.413	90.1177	158.812	91.6066	159.336	92.06					126.856	96.82					126.784	99.0848			126.781	98.6694
158.894	91.6066	159.399	92.06	213.643	89.6936	213.513	90.1176	158.894	91.6066	159.399	92.06					126.909	96.82					126.839	99.0848			126.833	98.6694
158.959	91.5902	159.477	92.06	213.743	89.6651	213.613	90.1145	158.959	91.5902	159.477	92.06					126.97	96.82					126.895	99.0848			126.877	98.6694
159.024	91.5902	159.547	92.06	213.843	89.6547	213.713	90.1175	159.024	91.5902	159.547	92.06					127.021	96.82					126.939	99.0926			126.941	98.6694
159.096	91.5902	159.619	92.06	213.943	89.6537	213.813	89.9883	159.096	91.5902	159.619	92.06					127.074	96.82					126.981	99.1004			126.986	98.6694
159.159	91.5902	159.675	92.06	214.043	89.6538	213.913	90	159.159	91.5902	159.675	92.06					127.123	96.82					127.04	99.1004			127.041	98.6694
159.22	91.5902	159.748	92.06	214.143	89.6541	214.013	90.0002	159.22	91.5902	159.748	92.06					127.174	96.82					127.112	99.1004			127.103	98.6694
159.293	91.5902	159.805	92.06	214.243	89.6558	214.113	90	159.293	91.5902	159.805	92.06					127.232	96.82					127.155	99.1004			127.141	98.6694
159.352	91.5902	159.86	92.06	214.343	89.6236	214.213	90	159.352	91.5902	159.86	92.06					127.285	96.82					127.198	99.1004			127.204	98.6694
159.425	91.5902	159.933	92.06	214.443	89.6164	214.313	90	159.425	91.5902	159.933	92.06					127.33	96.82					127.242	99.1004			127.249	98.6694
159.495	91.5902	160.004	92.06	214.543	89.6153	214.413	90	159.495	91.5902	160.004	92.06					127.402	96.8179					127.306	99.1004			127.306	98.6694
159.567	91.5902	160.066	92.06	214.643	89.6155	214.513	90	159.567	91.5902	160.066	92.06					127.448	96.8139					127.362	99.1004			127.367	98.6694
159.627	91.5902	160.147	92.06	214.743	89.6145	214.613	90	159.627	91.5902	160.147	92.06					127.488	96.8139					127.403	99.1004			127.409	98.6694
159.694	91.5902	160.204	92.06	214.843	89.6037	214.713	90	159.694	91.5902	160.204	92.06					127.548	96.8139					127.448	99.1004			127.458	98.6694
159.765	91.5902	160.28	92.06	214.943	89.5757	214.813	90	159.765	91.5902	160.28	92.06					127.598	96.8139					127.502	99.1004			127.514	98.6694
159.828	91.5902	160.334	92.06	215.043	89.5766	214.913	90	159.828	91.5902	160.334	92.06					127.639	96.8139					127.563	99.1004			127.561	98.6694
159.904	91.5902	160.409	92.06	215.143	89.577	215.013	90	159.904	91.5902	160.409	92.06					127.7	96.8139					127.61	99.1004			127.62	98.6694
159.961	91.5902	160.48	92.06	215.243	89.5772	215.113	90	159.961	91.5902	160.48	92.06					127.754	96.8139					127.675	99.1004			127.664	98.6694
160.02	91.5902	160.546	92.06	215.343	89.5763	215.213	90	160.02	91.5902	160.546	92.06					127.81	96.8139					127.715	99.1004			127.721	98.6694
160.1	91.5902	160.623	92.06	215.443	89.5623	215.313	90	160.1	91.5902	160.623	92.06					127.868	96.8119					127.775	99.1004			127.774	98.6725
160.167	91.5902	160.671	92.06	215.543	89.5378	215.413	90	160.167	91.5902	160.671	92.06					127.911	96.8057					127.821	99.1004			127.813	98.6725
160.245	91.5738	160.739	92.06	215.643	89.5382	215.513	90	160.245	91.5738	160.739	92.06					127.956	96.8057					127.872	99.1004			127.866	98.6725
160.308	91.5738	160.811	92.06	215.743	89.5384	215.613	90	160.308	91.5738	160.811	92.06					128.006	96.8057					127.926	99.1004			127.923	98.6725
160.379	91.5738	160.872	92.06	215.843	89.5375	215.713	90	160.379	91.5738	160.872	92.06					128.062	96.8057					127.974	99.1004			127.978	98.6725
160.444	91.541	160.945	92.02	215.943	89.5397	215.813	90	160.444	91.541	160.945	92.02					128.122	96.8057					128.037	99.1004			128.028	98.6725
160.513	91.541	161.01	92.02	216.043	89.4959	215.913	90	160.513	91.541	161.01	92.02					128.174	96.8057					128.08	99.1004			128.088	98.6725
160.579	91.541	161.084	92.02	216.143	89.5001	216.013	90	160.579	91.541	161.084	92.02					128.224	96.8057					128.14	99.1004			128.132	98.6725
[truncated: 17,420 more rows]

## Sheet: Figure_4
Time-resolved glucose concentration
[truncated: 324 more rows]

## Sheet: Figure_S1
Figure S1a									Figure S1c
[truncated: 8,775 more rows]

## Sheet: Figure_S2
Figure S2a								Figure S2b							Figure S2c
[truncated: 14,479 more rows]

[truncated: 8 more sheets: Figure_S3, Figure_S4, Figure_S5, Figure_S6, Figure_S7, Figure_S8, Figure_S9, Figure_S10]
